# Supplementary material for: Single-cell genomics identifies distinct B1 cell developmental pathways and reveals aging-related changes in the B-cell receptor repertoire
Source: Cell Biosci. 2022 May 7;12:57. doi: 10.1186/s13578-022-00795-6 (PMC9080186; doi:10.1186/s13578-022-00795-6)
Supplement: Supplementary file 2 — Additional file 2: Table S1. the signature genes list. [file 13578_2022_795_MOESM2_ESM.xlsx]

## Sheet: Table 1.1
Table S1
#Whole transcriptome gene expression estimates (scRNA-Seq)
#Title	Single-cell genomics reveals B1 cell development with age
#Contributors	Y. L., J. W., K.L., M. L., S. X., X. L., Z.Z., J. P., P. L., S. G., Z. M., Y. Y.
#supplementary table 1.1	The signature genes of the progenitor, B1 cells and B2 cells in all the samples
#Columns 1 through 4:	Progenitor, B1 cells, B2 cells
	Progenitor	B1 cells	B2 cells
1	Vpreb3	S100a6	Shisa5
2	Chchd10	Ly6a	Ighd
3	H3f3b	Plac8	Mef2c
4	H3f3a	Crip1	Laptm5
5	Atp1b1	Ass1	Ccr7
6	Tifa	Ahnak	Fcer2a
7	Ebf1	Anxa2	Btg1
8	Arl5c	Vim	H3f3a
9	Bcl7a	Zbtb32	Ebf1
10	Limd2	Gm15987	Ltb
11	Tmsb10	Itgb1	Limd2
12	Pgls	Mrpl52	Ets1
13	Hmgb1	Fxyd5	Stk17b
14	Dusp2	Eef1b2	Sell
15	Fam129c	S100a4	H2-Ob
16	Ptprcap	Rassf4	Serpinb1a
17	Ptma	Ptpn1	Gimap6
18	Rbm3	Lsp1	Cd55
19	Sox4	Napsa	Vpreb3
20	4930597A21Rik	Ptpn22	Irf8
21	Rhoh	Lgals1	Chchd10
22	Srsf3	Pdia4	Cd52
23	H2afy	Capg	Ms4a4c
24	Cplx2	Eef1a1	B4galnt1
25	Hbb-bs	Zbtb20	Tmsb10
26	Oaz1	Gpr137b	Crlf3
27	Lrmp	Itgb7	Lmo2
28	Xrcc6	Ptpn18	Satb1
29	Cd72	Plscr1	Neurl3
30	Tcf3	Pdlim1	Gm8369
31	Sdc4	Zcwpw1	Fchsd2
32	Tra2b	Ms4a6c	H2-Oa
33	Rbm39	Eef1d	Cd69
34	Pafah1b3	Aldh2	Il2rg
35	Hmgb2	Plp2	Coro1a
36	Akap12	Sp140	Fcmr
37	Cmtm7	Cd9	Pxk
38	Klhl6	Cyp4f18	Tsc22d3
39	Hnrnpk	Gimap4	Cd74
40	Rgs2	Rdh12	Dusp2
41	Smarca4	Abhd17b	Ptprcap
42	Btg1	Stk38	Ly6d
43	Pnrc1	Pepd	Rap1b
44	Fcrla	Tmem154	H2-Ab1
45	Csrp2	Ptms	Zfp318
46	Myb	Hsp90ab1	Pgap1
47	Il7r	Iglc2	Samhd1
48	Fam53b	Adgre5	Ptprc
49	Myl4	Hspa8	Ly6e
50	Snrpe	Tpt1	Fcrl1
51	Cecr2	Ckap4	Rhoh
52	Slamf6	Ahnak2	Zfp36l1
53	BC035044	Pcmtd1	Sesn1
54	Map1lc3b	Eef1g	Slfn2
55	Clic1	Fcrl5	Pfn1
56	Actb	Klf2	Rbm38
57	Cfl1	Hck	Rbm39
58	Elof1	Sox5	Arhgap15
59	Herpud1	Uchl3	Iglc3
60	Hnrnpa0	Nap1l1	Stap1
61	Cd24a	Psmd14	Zfp36l2
62	Mob4	Npm1	Smap2
63	Ube2e3	Fgd2	Cd79a
64	Ptp4a3	Nme2	Foxp1
65	Hmgn2	S100a10	Gimap1
66	Gm37065	Sypl	H3f3b
67	Blvrb	Gm15228	Pxdc1
68	Frg1	Serpina3g	Cd72
69	Sf3b1	Tagln2	Fau
70	Marcks	Tcf4	Cytip
71	Bach2	1810046K07Rik	H2-Aa
72	Srp14	Ly86	Evl
73	Calm2	Mdh1	Gpr171
74	Hnrnpa3	Tyrobp	Arhgap45
75	H2afv	Csf2rb	Slamf6
76	Srsf5	Hepacam2	Actr3
77	Sem1	Dnajc7	Lrrk2
78	Paip2	Pou2f2	Add3
79	Psma2	Evi2a	Ripor2
80	Uchl1	S100a11	Stat4
81	Hes6	Tubb6	Bmyc
82	Hnrnpd	St3gal1	Gga2
83	Fus	Cd38	Hmgb1
84	Cib1	Nfatc1	H2-DMa
85	Cox7a2	Cacna1s	Bach2
86	Smdt1	Ccnd2	Icosl
87	Srsf10	Ybx1	Tnfrsf13c
88	Atp5f1	Eif4b	Gm26740
89	Atp5a1	Myc	Ppdpf
90	Il12a	Gimap3	Ccr6
91	Arpc5l	Itm2b	Hmgn1
92	Rnf7	Cd2	H2-K1
93	Arpc5	Phf11b	Hvcn1
94	Tmed9	Hint1	Msn
95	Supt4a	Gns	Pde4b
96	Son	Fth1	Bank1
97	U2af1	Tbc1d9	Cr2
98	Arglu1	Serf2	Treml2
99	Ndufa11	Bhlhe41	Btla
100	Clint1	Prr13	Il21r
101	Erh	Pfdn5	Pkib
102	Arpc3	H2-Eb1	Tmem108
103	Anp32e	Smagp	Ptp4a3
104	Idh2	Ctla4	Fli1
105	Snrpb	Lysmd2	Arhgdib
106	Cerk	Ctsc	4930523C07Rik
107	Hnrnpa2b1	Rilpl2	Hhex
108	Abhd17a	Cybb	Snx2
109	Cenpa	Rap1a	Txnip
110	Hnrnpdl	C130026I21Rik	Smad7
111	Ptgr1	Gapdh	Ifi209
112	H1f0	Cd300lf	Fam107b
113	Dusp5	Eif3i	Cpm
114	Cirbp	Asph	H2-DMb2
115	Ezh2	Eef2	Ssbp2
116	Ppp2ca	Krt222	Hnrnpk
117	Lgals9	Man1a	Gmfg
118	Slc38a2	Wdfy1	Snx29
119	Pomp	Bcl2	Sp100
120	Grk2	Fgl2	Tmsb4x
121	Ubald2	Ctsh	Kmo
122	Zfp91	Emp3	Lcp1
123	Cxcr4	Tppp3	Herc4
124	Bzw1	Myadm	Bin1
125	Dck	Unc119	Gsn
126	Frat2	Anxa5	Ypel3
127	Emid1	Rnh1	Lgmn
128	Zfp706	Diras2	Id3
129	Hmga1	Anxa11	Pag1
130	Nfkbia	Nenf	Arl6ip1
131	Rbm38	Ms4a1	Ifngr1
132	Zfpm1	Pmf1	Dennd4a
133	Ndufb8	AU020206	Arhgef1
134	Coq7	Slc25a3	Hnrnpf
135	Rbm8a	Il5ra	Sorl1
136	Fbxl12	Atp5e	P2ry10
137	Ddx39	Slamf9	Apobec3
138	Spib	Prkar2b	Il16
139	Stambpl1	Aprt	B3gnt8
140	Gmfg	Psap	Ptk2b
141	Sys1	Nfam1	Cd200
142	Psmb6	Lmna	Ralgps2
143	Cdc42ep3	Atf3	Actb
144	Atf4	Gpi1	H2-Eb1
145	Prep	Apoe	Rasgrp3
146	Ube2i	Cyfip1	H2-Eb2
147	Ppp1ca	Gpx4	Ccnd3
148	Hnrnpa1	Tmem123	Smchd1
149	Ccnl1	Blk	Rflnb
150	Cks2	Gpx1	Peli1
151	Sec63	H2-Aa	Pold4
152	Hnrnpf	A530040E14Rik	Lamb3
153	Snrpc	Rasgrp1	Rapgef4
154	Psmd8	Apobec1	Ptbp3
155	Slamf7	Gm10076	Gpr183
156	Klhl24	Neat1	Adrb2
157	Rbx1	Nid1	Blvrb
158	Cd93	Aldoa	Cnn3
159	Atp5k	Bola2	Cotl1
160	Bst1	Sh3bp5	Ablim1
161	Ppp1cc	Atp5g2	Sf3b1
162	Zfp422	Myo1e	Gdi2
163	Hnrnpm	Traf1	Zyx
164	Id3	Camk2d	Gm19951
165	Cdkn2d	Atp6v0e	Sh3bgrl3
166	Stmn1	Lgals3	Ankrd11
167	C1galt1	Slc7a7	Dmxl1
168	Mrpl43	Bri3bp	Cdc42
169	Tnfrsf13c	Itm2c	Prkar1a
170	Snu13	Mcl1	Pglyrp1
171	Tmem108	Aldh3b1	H2-D1
172	Phf5a	Relt	Lbh
173	Sfpq	Ptprj	Klf13
174	Asf1a	Odc1	Cd53
175	Mrpl57	Pigp	Tmem243
176	Atxn7l3b	Psme2	Bmp2k
177	Serinc5	Tpi1	Jak1
178	Cox5b	Ebpl	Klhl6
179	Arpc4	Nek7	Klhl24
180	Hspa5	Sept11	Ctss
181	Nedd8	Acp5	Elmo1
182	Srsf2	Eps15	Grap
183	Plekho1	Snn	Gpr174
184	Gpat3	Clic4	Zfp36
185	Hmgb3	Mzb1	Pnrc1
186	Psma6	Cd44	Mbnl1
187	Atox1	Gm42418	Ppp1r18
188	Arpc1a	Ifi27	Trim59
189	Blnk	AY036118	Bcl11a
190	Btg2	Slc25a4	Prkcb
191	Gtf2b	Atp2a3	Rabac1
192	S100a9	Naca	Ptpn6
193	Slc12a3	Pabpc1	Zfp608
194	Uqcrq	H2afj	Nrm
195	Rag1	Dnase1l3	Tmem50a
196	Slc25a5	Tmod3	Gimap7
197	Foxo1	Cxcr5	Cxcr4
198	Nol7	Sla	Ifnar1
199	Med10	S100a13	Sgms1
200	Gfra1	Ftl1	Tax1bp1

## Sheet: Table 1.2
Table S1
#Whole transcriptome gene expression estimates (scRNA-Seq)
#Title	Single-cell genomics reveals B1 cell development with age
#Contributors	Y. L., J. W., K.L., M. L., S. X., X. L., Z.Z., J. P., P. L., S. G., Z. M., Y. Y.
#supplementary table 1.2	The signature genes of the nine cluster (C1-C9) of B cells in neonatal peritoneal cavity
#Columns 1 through 10:	C1-C9 cluster
	C1	C2	C3	C4	C5	C6	C7	C8	C9
1	Vpreb1	Igll1	Hmgb2	Atp1b1	Cd79b	Cd74	H2-Eb1	Cd52	Tuba1b
2	Igll1	Vpreb1	H2afz	Arl5c	Ly6d	Ms4a1	H2-Aa	Plac8	Ran
3	Vpreb3	Ptma	Hmgn2	Pafah1b3	Ms4a1	H2-Eb1	H2-Ab1	Cd74	Ppia
4	Vpreb2	Ran	Hmgb1	Tifa	Btg1	H2-Aa	Cd74	Eef1a1	Gapdh
5	Gmfg	Txn1	Ptma	Rhoh	Vpreb3	H2-Ab1	H2-DMb2	Capg	Nap1l1
6	Tspan13	Ppia	Stmn1	Dnajc7	Ptpn6	Cd52	Shisa5	Shisa5	H2afz
7	Ebf1	H2afz	H2afv	Jund	Malat1	H2-DMb2	Cd52	Ly86	Anp32b
8	Tifa	Hmgn2	Cks1b	Vpreb3	Cd79a	Pfn1	H2-DMa	Ms4a1	Tubb5
9	Mzb1	Hmgb1	Tubb5	Ebf1	Igkc	Cd79a	Ltb	Gm10076	Hint1
10	Smarca4	Tuba1b	Anp32e	Herpud1	Sdc4	Cd37	Gimap6	Eef2	Phgdh
11	Cplx2	Snrpd1	Lmnb1	Nfkbia	Tmsb4x	Ly6d	H2-Ob	Gpx1	Prdx1
12	Rcsd1	Stmn1	Myl4	Ighm	Ighm	Tnfrsf13c	Fau	Gimap4	Lmnb1
13	Adgrg1	Dut	Ube2s	Malat1	Cd74	Ptpn6	Mef2c	Arhgdib	Ybx1
14	Rasgrp2	Anp32b	Chchd10	H3f3b	Cib1	Actb	Ms4a1	Napsa	Impdh2
15	Impdh1	Tubb5	Birc5	Xrcc6	Cd37	Ltb	Uba52	Uba52	Atp5g2
16	Chchd10	Ywhae	Pafah1b3	Btg2	Cd52	Cd79b	Ctsh	Lsp1	Hnrnpa3
17	Pcp4l1	Hint1	Nucks1	Pim1	Arpc5l	H2-DMa	Iglc3	Cnn2	Atp5g3
18	Phldb3	Lmnb1	Lockd	Il12a	Emid1	Bank1	H2-Oa	Iglc3	Hmgn2
19	Xrcc6	Hmgb2	Ppia	4930597A21Rik	Spib	Pld4	Ly6e	Eef1b2	Snrpd1
20	Ifitm2	Anp32e	Mki67	Fam129c	Srpk3	Cyba	Ighd	Coro1a	Hspa8
21	Lef1	Dbi	Cdca3	Cecr2	Pou2f2	Napsa	Eef1a1	Ctsh	Rbbp7
22	Pmf1	Snrpf	Tubb4b	Bcl7a	Hck	Myl12b	Lcp1	Lcp1	Npm1
23	Atp1b3	H2afy	Top2a	Ypel3	Pld4	Ly6e	Bank1	Gapdh	Hsp90ab1
24	Srp14	Atp1b3	Tmpo	Fcrla	Fcrla	Btg1	Gm10076	Actg1	Hmgb2
25	Prep	Srsf7	Pclaf	Jun	H3f3a	Msn	Cnn2	Nme2	Ranbp1
26	Fam129c	Alyref	Ccnb2	Chchd10	Siglecg	Irf8	Iglc2	Ptpn18	Dut
27	Cox7a2l	Ndufa4	Lsm5	Btg1	Sys1	Gga2	Eef2	Iglc1	Ldha
28	Pafah1b3	Prdx1	Cks2	Cxcr4	Ralgps2	Ctsz	Cd79a	Ly6e	Rbm3
29	Arpp21	Ranbp1	Cdca8	Sox4	Rnase6	Klf2	Capg	Sp140	Ly86
30	Klhl6	Atp5j2	Cd24a	Pnrc1	Atp1b1	Hvcn1	Fcmr	Ltb	Lcp1
31	Selenop	Selenoh	Pgls	Rbm39	Tnfrsf13c	Tmsb4x	Stk17b	Pabpc1	Set
32	Pgls	Hsp90aa1	Hmgb3	Fam53b	Stk17b	Lat2	Il2rg	Cyba	Eef1b2
33	Tbc1d10c	Hdgf	Vpreb3	Map1lc3b	Tnfrsf13b	Txndc5	Arhgdib	Gimap6	Banf1
34	H1f0	Lsm2	Cbx3	Rgs16	Cd72	Crip1	Gimap5	Gimap5	Ptma
35	Gstt2	Dek	Cox7a2	Sec11c	Actb	Arhgdib	Ly86	Npm1	Hsp90aa1
36	Dck	Ndufa12	Ccna2	Bach2	Lynx1	Capg	Cd37	Gm15987	Pa2g4
37	Ptgr1	Pclaf	Ran	Cnp	Cd24a	Pou2f2	Msn	Hsp90ab1	Tcp1
38	Mgst2	Ywhaq	Dek	Ddx5	Rgs2	Serpinb1a	Fcer2a	H2-DMb2	Ptges3
39	Prdx2	Srsf2	H2afx	Hnrnpa0	Irf8	Coro1a	Coro1a	Pfn1	Hprt
40	1700048O20Rik	Fkbp1a	Selenoh	C1galt1	Arhgap17	Limd2	Arhgap45	Ctss	Pclaf
41	Cmtm7	Hnrnpab	Ezh2	Smarca4	Calr	Stk17b	Ccr7	Eef1g	Hnrnpab
42	Mpp1	Snrpe	Calm3	Irf2bp2	Gm31243	Scd1	Cmah	Rac2	Pfn1
43	Sox4	Snrpb	Il7r	Akap12	Cyba	Acp5	Ctss	Ppdpf	Cdk4
44	Eef2k	Ezh2	Rnf7	Il7r	Dusp10	Cnn2	Hvcn1	Capzb	Eef1g
45	Tsc22d4	Banf1	Txn1	Clk1	Chchd10	Gm10076	Snx5	Rilpl2	Erh
46	Fam53b	Sae1	Tuba1b	Cytip	Sema4b	Ctss	Limd2	Grcc10	Eif5a
47	Atp1b1	Ifitm2	Elof1	Myl4	Wfdc21	Rnase6	Gimap3	Gng10	Tkt
48	Fbxl12	Hprt	Smc4	Pgls	Hbb-bs	Ncf4	Btg1	Arpc2	Nucks1
49	Bcl7a	Chchd10	Spc24	Rgs2	Scd1	Ctsh	Ephx1	Sub1	Mcm5
50	Stambpl1	Raly	Cdk1	Serinc5	Fam3c	Sdc4	Bmyc	Ebi3	Lsm2
51	Mob4	Cks1b	Tifa	Slc38a2	Map3k1	Ccr6	Ppdpf	Iglc2	Cks1b
52	N4bp3	Cox5a	Snrpd1	H3f3a	Cytip	Fgd2	Laptm5	Gpi1	Actg1
53	Ypel3	Erh	Sox4	Blvrb	Gnas	Lcp1	Mif4gd	Bri3bp	Stmn1
54	Bfsp2	Atp5j	Cenpa	Mast4	Hvcn1	Iglc1	Sp100	Aldoa	Selenoh
55	Tmem176b	Calm3	Smarca4	Uchl1	Hivep3	Sh3bgrl3	B4galnt1	Psap	Txn1
56	Fkbp1a	Vpreb2	Snrpg	Myb	Ctsz	Emid1	Cd83	Eno1	Top2a
57	Fcrl6	Prdx2	Hist1h2ap	Cd79b	Pax5	Gnai2	Pabpc1	Serf2	Tpi1
58	B9d2	Tipin	Smc2	Srsf3	Jarid2	Hck	Ly6d	Ncf4	Cenpx
59	Commd9	Nucks1	Nusap1	Rag1	Iglc1	Iglc3	Ppp1r18	Crip1	Serbp1
60	Speer2	Fkbp3	Atpif1	Cerk	Them6	Tmem123	Gimap1	Ncf1	Atp5j
61	Egfl7	Sumo2	Srsf3	Dok3	5031439G07Rik	Unc93b1	Lat2	Pdia4	Tipin
62	Lxn	Nudc	Racgap1	Stk3	Dusp2	Il2rg	Ikzf3	Ly6d	Tubb4b
63	Rag1	Hnrnpa1	Hnrnpd	Prg3	Abhd17a	Actr3	Gimap4	Il2rg	Mcm3
64	Txn1	Magoh	Hdgf	Igkc	Selenow	Psmb8	Ccr6	Ass1	Pgk1
65	Gfra1	Atpif1	Ube2c	Tcf3	Fam129c	Prr5	Pfn1	Atp5g2	Smc2
66	Ptpn18	Prdx4	Gmnn	Dusp5	Ehd4	Cfp	Txnip	Mrpl52	Hnrnpu
67	Slamf7	Anapc5	Alyref	Cox7a2l	Arid3a	Srpk3	Rapgef4	Snx5	Eef1d
68	Mgst1	Uhrf1	Herpud1	Cplx2	Fth1	Siglecg	Ets1	Gm2a	Tmpo
69	Rhob	Tmpo	Csrp2	Vgll4	Iglc3	Nrm	Ptpn6	Arpc1b	Rrm1
70	Lgals9	Cdk4	Cenpf	Srsf5	Cyth4	Csk	Fli1	Plp2	Gmnn
71	Smtnl2	Mcm7	Calm2	Srp14	Serpinb1a	Tnfrsf13b	Myh9	S100a11	Slc25a3
72	Utrn	Eif4a1	Cenpm	Clint1	Pfn1	Ralgps2	Tmsb10	Fau	Nudt21
73	Jun	Tmem256	Pttg1	Gm37065	Cst3	Cyth4	Gng10	Cybb	Cenpw
74	Bst1	Elob	Rbm3	Klhl6	Gadd45b	Irf5	Napsa	Cyb561a3	Atp5b
75	Serinc3	Snu13	Tacc3	Reln	Atp6v0b	Pkib	Grcc10	Aldh2	Uchl3
76	Ralbp1	Gapdh	Ccdc34	Grk2	Cd22	Rogdi	Ripor2	Ptpn1	Pgam1
77	Selenom	Pnp	Srsf7	Mob4	Lrmp	Ikzf3	Actr3	Gm8186	Pkm
78	Gm37065	Ndufs5	Cdkn3	Spns3	Rrbp1	Nme2	Klf2	S100a6	Spc24
79	Plscr3	Swi5	Aurkb	Rab21	Dennd5b	Fermt3	Gimap7	Eif3i	Sms
80	Tmem176a	Hmgb3	Kif22	Arglu1	Purb	Selenow	Gdi2	Sh3bgrl3	Anp32e
81	Sgk1	Set	Blvrb	Rbbp6	Hspa5	H2-Oa	Zfp36l1	Actr3	Tagln2
82	Hdac7	Lsm6	Prc1	Paip2	Serp1	B3gnt5	Fchsd2	Myl12b	Cd52
83	Id3	Cbx3	Hist1h2ae	Sec63	Hnrnpa0	Pxdc1	Gm8369	Rack1	Anapc5
84	Idh2	Tagln2	Cdc20	Zeb2	Rbm39	Treml2	Serpinb1a	Ly6a	Snrpf
85	Gm30948	Txnl1	Incenp	Tra2b	Ebf1	Bend5	Cd53	Tmod3	Prelid1
86	A630023P12Rik	Snrpg	Cenpw	Cd69	Chst3	Ywhaz	AB124611	Ahnak	C1qbp
87	AU020206	Ddx39	Cbx1	Smim14	Trp53i11	Man2b1	Acp5	Ctsc	Nhp2
88	Dntt	Lsm5	Tpx2	Zfpm1	Slc15a4	B3gnt8	Snx9	Nap1l1	Dctpp1
89	AC161376.1	Impdh1	Uhrf1	Dusp2	Csrp2	Ncf1	Myl12b	Actb	Rilpl2
90	Gfra2	Cenpw	Dbi	Hbb-bs	Zcchc11	Cd53	Add3	Cd9	Smc1a
91	Npc2	Dpy30	Rrm2	Klhl24	Ikzf3	Cfl1	Sp140	Gdi2	Hdgf
92	Pla2g12a	Ndufc1	Kif23	Cdkn1b	Lyz2	Abi3	Rhof	H2-Oa	Anapc11
93	Il16	Uqcrb	Snrpe	Slfn2	Tmed9	Atp6v0c	Lmo2	Anxa6	Usp1
94	Hes1	Rnf7	Cenpe	Bcl2l1	Agbl1	Gimap6	H2-Eb2	B4galnt1	Shisa8
95	4930597A21Rik	Ccnd3	Hist1h1b	Supt4a	Srp14	Lmo2	Cd55	Sh3bp5	Sumo2
96	Blnk	Rbm3	Hmgn5	Pou2af1	Dusp5	Ptprc	Ptprc	Cd38	Ms4a1
97	Fam212a	Nasp	Shcbp1	Tpt1	Sh2b3	Cib1	Fth1	Itgb7	Hspd1
98	Bin1	Ndufc2	Atp5k	Slamf6	Limd2	Txnip	Arpc1b	Ube2v1	Mrpl52
99	Ninj1	Dtymk	Mcm7	Socs1	Napsa	Sp100	Satb1	Bank1	Npm3
100	Cav2	Psmb6	Spc25	Mzb1	Tmem259	Lyn	Sesn1	Mif4gd	Mif
101	Kansl1l	Chchd2	H2afy	Rrm2b	Tfeb	Uba52	Stap1	Ndfip1	Eif1ax
102	Pnp	Dazap1	Ddx39	Serinc3	Heatr6	Lsp1	Itgb7	Trmt112	Mcm6
103	Ppp1r14b	Cycs	Kif11	Fbxl12	Ube2h	Gm2a	Tmod3	Bcl2a1b	Mrpl12
104	Pbxip1	Cox7a2	Ubb	Stambpl1	Mtss1	Cd40	Nme2	Msn	Arpp19
105	Elf1	Ptges3	Marcksl1	Slc12a3	H3f3b	Fcrl1	Rab4b	Fgd2	Mki67
106	Plin3	Atp5g2	Sec61g	Tmem163	Ftl1	Cnn3	Bcl2	Vasp	Lig1
107	C9,	Ybx1	Bub3	Usp3	Vgll4	Rac2	Sfn	Tspan32	Ndufa4
108	H13	Rbmxl1	Snrpf	Trim11	Pnrc1	Vasp	Lsp1	Klf2	Eno1
109	Ctse	Csrp1	Lsm3	Ccnl1	B3gnt5	Sema4d	Pold4	H2-Ob	Gpx1
110	Pqlc3	Ddx39b	Srsf2	Ubc	Mcl1	Sorl1	Kmo	Slc25a3	Dek
111	Sit1	Cbx1	Dynll1	Polm	9930111J21Rik2	Arpc2	Actb	Ccdc28b	Hmgn1
112	Tcf3	Tfdp1	Smc1a	H2-Q4	Lyn	Rap1b	Pde4b	Cd37	Tfdp1
113	Rpgrip1	Phgdh	Hmmr	Bst1	Spi1	Capzb	Sh3bp5	S100a10	Nudc
114	Ptp4a3	Rfc4	Atp5j	Nav2	Arhgap30	Sh3bp5	Gga2	Gstp1	Pabpc1
115	AW112010	Gmnn	Fbxo5	Foxp1	Susd3	Grcc10	Arpc2	Vim	Eif3i
116	Tcf7l2	Atp5o-1	H3f3a	Mgst1	Pten	1110008P14Rik	Jak1	Ldha	Psme2
117	Sapcd1	Psma6	Top1	Klf13	Ptprcap	Samhd1	Btla	Psme2	Hnrnpf
118	Tbxa2r	Psma7	Snrpb	Cacna1e	Hsp90b1	Spib	Zfp318	Gimap1	Srsf2
119	Msh5	Snrpa1	Neil3	Ftl1	Manf	AI467606	Pou2f2	A530040E14Rik	Dtymk
120	Tmem106b	Ndufab1	Ctcf	Spib	1110008P14Rik	Cd180	Tgfbr2	Bcl2	Sub1
121	Tcf4	Rbbp4	Asf1b	Hist3h2a	Sla	Anxa6	Serf2	Cd83	Rfc4
122	Cep250	Anp32a	Elob	Gas7	Erp29	Dusp10	Samhd1	H2-Eb1	Cox5a
123	Cdc25b	Hnrnpu	Hnrnpa0	Sema4b	Tsc22d3	Ppp3ca	Tmem243	Naca	Ddx39
124	Gm525	Smc2	Frg1	Ppp1r14b	Sbk1	Ciita	Crlf3	Gimap3	G3bp1
125	Anxa1	Mif	Dnajc9	Gm11808	Rab3a	H3f3a	Eif3f	Tmsb4x	Ppil1
126	Fam78a	Serbp1	Ubald2	Kctd3	Pde7a	Rubcn	Fcrl1	Ezr	Siva1
127	Selplg	Dynll1	Ncapd2	Aff1	Tmem55b	Il4i1	Bin2	Ccnd2	Pcna
128	Trp53i11	Snrpd3	Rbbp4	Cd72	Cd180	Brwd1	Stat4	Map4k1	Ube2s
129	Ifi27	Igfbp4	Grk2	Litaf	Atp2a3	H2-Ke6	Macf1	Aprt	Atp5o-1
130	Nbdy	Rasgrp2	Mad2l1	Txndc11	Arglu1	Rab4b	Atp6v0c	S1pr1	Paics
131	Sec63	Mrpl18	Hnrnpab	Tubb2b	Klf13	Slc35c2	Ms4a4c	Tagln2	Nasp
132	Il7r	Hnrnpa3	Ncapd3	Junb	Ufm1	Arhgap4	Rap1b	Fbl	Dnajc9
133	Csrnp1	Elof1	Kif15	Akt1	Treml2	Lynx1	Ptpn18	Itgb1	Sap18
134	Robo3	Eif1ax	Knl1	Eif1	4930426D05Rik	Nedd4	Ncf1	Bin2	Exosc8
135	Litaf	Ppa1	Carhsp1	H2-D1	Ptprj	Cd22	Tspan32	Cmah	Alyref
136	H2afy	Park7	Zfpm1	Coq7	Mef2c	Ppp1r18	Clec2i	Sp100	Aprt
137	Tmem91	Crip1	Nasp	Atf4	Coro1a	Cdc42se1	Hexb	Cotl1	Bri3bp
138	Myb	Siva1	Ndufc1	Syk	Rem2	Cpne5	Arhgef1	Ywhaz	Psip1
139	BC017643	Mcm6	Cecr2	Nme7	Hba-a1	Myo1g	Plaur	Cxcr5	Ak2
140	Fxyd6	Ncl	Nmral1	Irf4	Smim14	Pdlim2	Icosl	Plaur	Lsm4
141	Oxr1	U2af1	Mrpl18	Cd2	Bhlhe41	Samd9l	Pxdc1	Eif3f	Slbp
142	Pnrc1	Tubb4b	Rhoh	Cdc42ep3	A630001G21Rik	Lrrk2	Ndfip1	Prkcb	Hnrnpa2b1
143	Igfbp4	Hmgn5	Hist1h2ab	Pkig	Synrg	4930426D05Rik	Man2b1	Atp5g3	Mcm7
144	Hnrnpul1	Cox6c	Ndc80	Cd24a	Irf2bp2	Gpsm3	Scd1	Rhof	Ywhah
145	Atpif1	Exosc8	Lsm6	Son	Rchy1	Them6	Sh3bgrl3	Epn1	Ncl
146	Med13l	Asf1b	Pfdn6	Lrmp	Slc38a2	Ppdpf	Gm15987	Myc	Cdca8
147	Rsu1	Lsm3	Ccnb1	Trim63	Samsn1	Gimap1	Abca1	Rin3	Lsm6
148	B3gnt2	Uqcr10	Sgo1	Lyz2	Trib2	Fcgr2b	Irf8	Abhd17b	Uqcr10
149	E130308A19Rik	Psat1	Hist1h4d	Zeb2os	Fbrs	Map4k1	Gpr183	Cd180	Ahcy
150	Socs2	Nono	Banf1	Tcf12	Gripap1	Rhof	Cd200	Calm1	Cks2
151	Lgals1	Marcksl1	Ndufa4	Tacc1	Unc93b1	Actg1	Rasa3	Hspe1	Mrpl42
152	Pcmtd1	Lef1	Magoh	Plekho1	Tor1aip1	Uvrag	Pacsin1	Tkt	Tk1
153	Pde2a	Ube2s	Lrmp	Tmem131l	Eml4	Card11	Ciita	Btf3	Cdca3
154	Ptov1	Thoc7	Snu13	Rbm24	Bcl11a	Dock10	Lax1	Rassf4	Ndufc2
155	Spint2	Smc1a	Arntl	Msh3	Ddit3	Rhog	Hcst	H2-Ke6	Mif4gd
156	Slc12a3	Snrnp40	Ywhaq	Ppp1r15a	Polm	Fau	Gm26740	Plekhm3	Lsm5
157	Ethe1	Gmfg	Atp5j2	Psme4	Cpm	S1pr1	Iglc1	Hspa8	Plp2
158	Dbi	Rrm1	Rfc4	B230118H07Rik	Ehbp1l1	Il21r	Ywhaz	Acp5	Srsf7
159	2900026A02Rik	Psmc3	Maz	Ly6d	Csk	Tspan32	Gm2a	Blk	Ube2l3
160	Plxdc1	Lgals9	Dut	Brd1	Cd53	Trappc5	Rack1	C1qbp	Ccna2
161	S100a13	Psip1	Sec11c	Spin1	Pxk	Ly86	Ube2v1	Ctsz	Swi5
162	Cst3	Mcm5	Ndufs5	Lmo4	Cpne5	Fam69a	Sell	Mef2c	Oxct1
163	Lax1	Rbbp7	Xrcc6	Zfp622	Serinc5	Tfeb	Dennd2d	Tmem154	Birc5
164	Serpinf1	Fkbp4	E2f2	Tmem106b	Gnl3	Prdx5	Grap2	Fth1	H2afx
165	Hmgn3	Pa2g4	Anapc5	Neil1	Rgs18	Gnas	Tcp11l2	Hint1	Lsm3
166	1700027J07Rik	Bfsp2	Pbk	Gm26735	Gm47730	Dbnl	Calhm2	Capns1	Naa10
167	Glrx	Eloc	Gm30211	Il2ra	Gm14302	Susd3	Ccni	Timm23	Nop58
168	Prss12	Sem1	Dbf4	Zmynd8	Ccdc71l	Mob3a	Prkcb	Gpr137b	Calm3
169	Gpat3	Prmt1	Rad21	Ifi209	Samhd1	Gm42418	Gpr132	Rap1a	Nono
170	Ndufs5	Idh2	Bcl7a	Desi1	Eaf2	Icosl	Rac2	Akr7a5	Reep5
171	Cd69	Psmb3	Dlgap5	Tapt1	Lyl1	Lyl1	Ncf4	Rab4b	Ass1
172	Tespa1	Rpa3	Anp32b	Col5a3	Chd2	Rnf167	Rhog	Myh9	Nop10
173	Ucp2	Mrpl23	Rrm1	Slc25a51	Hdac9	Lgals3	Gpsm3	H2-Aa	Aurkb
174	Mrpl15	Ube2n	Nfkbia	Ube2h	S100a9	Ddx58	Syngr2	Skp1a	Snrpg
175	Ptprcap	Psmb5	Kifc1	S100a9	Dusp6	Pag1	Rab30	Unc119	Fbl
176	AL611986.1	Top2a	Cxcr4	Kansl1	Sec24a	Mpc1	Lrp10	Rhog	Slc25a5
177	Ngly1	Paics	Arhgap11a	Slc12a6	Epc2	Tlr9	Il4i1	Ppia	Eif3l
178	Tpd52	Vdac1	Tipin	Lig4	Slco5a1	Arid3a	Rflnb	H2-DMa	Anp32a
179	Gimap1	Cmtm7	Ptgr1	Frat2	Il4i1	Gimap8	Retreg1	Lat2	Tacc3
180	Dgcr6	Lgals1	Esco2	Selenop	Sav1	Hivep3	Tsc22d3	Pdlim1	Cdk1
181	Rag2	Sumo1	Ska1	Eps8	Pitpnm2	Ell3	Trim34a	Ppib	Plac8
182	Lamtor4	Smc4	Cox5b	B4galt1	Prkce	Crtc2	Plekhm3	Itga4	Smc4
183	Ankrd33b	Pkm	Rpa3	Gm5914	Rhoq	Ap1m1	Mycbp2	AI413582	H2afj
184	Gm13012	Glrx3	Ncaph	Notch1	Tram1	Abhd17a	Sypl	Bola2	Eif4a1
185	Kcnn4	Pdap1	Clspn	Arid5a	Iqsec1	H2-DMb1	Plac8	Psmb8	Odc1
186	Rbp1	Ndufs6	Cenpk	Gpd1l	Stx7	Mgrn1	Lars2	Lysmd2	Gar1
187	Cat	Ube2i	Sgo2a	Cbll1	Samd9l	Plcg2	Cd22	Snx9	Ywhaq
188	Inpp5d	Cct3	Lbr	Cdk9	Card11	Ptprj	Cyb561a3	Pou2f2	Rpn2
189	Hp1bp3	Srsf3	Ube2e3	Stx16	Gm30054	Tk2	Slc9a7	AB124611	Nusap1
190	Elof1	Fabp5	Ddah2	Ren1	Adssl1	Jtb	Zdhhc20	Evi2a	Calm1
191	Chchd7	Dcun1d5	Hist1h1a	Syf2	Dok3	Cirbp	Map4k1	Cox16	Ssrp1
192	Tfdp2	Bex3	Hist1h2bc	Atp13a2	Zbtb4	Bin2	Dnase2a	Cfl1	Mcm4
193	Arl5c	H2afx	Ndufb8	Apobec1	Plk2	Bcar3	Sorl1	AY036118	Fam111a
194	Hibadh	Spc24	Hist1h2af	Slc1a5	Zbtb18	H2-Ob	Hhex	Fxyd5	Shmt2
195	Grb7	Hpf1	Hist1h3c	Ptprcap	Endou	Ctsc	Arhgap4	Eef1d	Mad2l1
196	Jakmip1	Pgk1	Zfp706	Sys1	Ddx54	Tapbp	S1pr1	Atp6v0c	Fundc2
197	Prdx3	Pla2g12a	Knstrn	Trp53inp1	Mbd2	Gimap5	Lamb3	Stoml1	Cct5
198	Spata6	Impdh2	Hist1h1e	Pax5	Cnn3	Ifnar1	Pxk	Ckap4	Atic
199	Gse1	Dnajc9	Cep55	Bptf	Pkib	Fanca	Gimap8	Lax1	Ndufa5
200	Clint1	Pcna	Chchd2	Hba-a1	Ccdc115	Cmtr1	H2-Ke6	Nfatc1	Cenpm

## Sheet: Table 1.3
Table S1
#Whole transcriptome gene expression estimates (scRNA-Seq)
#Title	Single-cell genomics reveals B1 cell development with age
#Contributors	Y. L., J. W., K.L., M. L., S. X., X. L., Z.Z., J. P., P. L., S. G., Z. M., Y. Y.
#supplementary table 1.3	The signature genes of the five cluster (B1-C1 to B1-C5) in the B1 cells
#Columns 1 through 4:	B1-C1 to B1-C5 cluster
	B1-C1	B1-C2	B1-C3	B1-C4	B1-C5
1	Hmgb2	Tmsb10	Tsc22d3	H2afz	Igkc
2	Ptma	Limd2	Fau	Tuba1b	Gnb3
3	Hmgn2	Cd52	Tpt1	Cks1b	Krt18
4	Stmn1	Pfn1	Cd74	Tubb5	C130026I21Rik
5	Ran	Actb	Gm42418	Hmgb2	AC168977.1
6	Hmgb1	Cfl1	H2-Aa	Stmn1	Stxbp6
7	Lmnb1	Rbm3	Eef1a1	Top2a	Hspb1
8	H2afz	Coro1a	H2-K1	Ran	Ctsc
9	Tubb5	Actg1	H2-Eb1	Ptma	Lsp1
10	Rbm3	Arpc5	Gimap3	Pclaf	Anxa5
11	Hnrnpa3	Atp5g3	Ptpn18	Birc5	D10Wsu102e
12	Cks1b	Ltb	Vim	Hmgb1	Cd36
13	Pclaf	Lcp1	Txnip	Gmnn	Itgb7
14	Tuba1b	Erh	Gm15987	Mki67	Zcwpw1
15	Top2a	H3f3a	H2-D1	Spc24	Pafah1b3
16	Anp32b	Cotl1	Klf2	Asf1b	Plk2
17	Cks2	Hnrnpa2b1	Ahnak	Uhrf1	Creg1
18	Ppia	Hnrnpa3	H2-DMb2	Mcm5	Asph
19	Snrpd1	Ptprcap	Man1a	Dut	Mafa
20	Selenoh	Gdi2	Uba52	Cdca3	Ftl1
21	Anp32e	Tnfrsf13c	S100a6	Cenpw	Ly6k
22	Pfn1	Rac2	B2m	Tipin	Blvrb
23	Mcm5	Arpc4	Cyp4f18	Ube2s	Cd68
24	Dut	Arpc3	Eif4a2	Mcm7	Ahnak2
25	Erh	Lgmn	Jund	Smc2	Serpinb6b
26	Cenpw	Arhgdib	Pfdn5	Lig1	Ctsd
27	Smc2	Hmga1	Abhd17b	Anp32b	Apobec2
28	Mki67	Mef2c	Srgn	Cdca8	Spcs2
29	Ezh2	Atp5a1	Gimap6	H2afv	Man2a2
30	Spc24	Vpreb3	Sypl	Mcm6	Cd81
31	Gmnn	Hnrnpk	Arhgap15	Selenoh	Fgl2
32	H2afx	Chchd10	H2-Ab1	Lmnb1	Ifi213
33	Atp5g3	Ly6d	Pcmtd1	Hmgn2	Kcnq4
34	Ube2s	Atp5b	Gm8369	Cdk1	Derl1
35	Mcm7	Tmsb4x	Cd47	Nusap1	Chit1
36	Cdk1	H3f3b	Bank1	Ccna2	Napsa
37	Cdca8	Hmgb1	Fcmr	Ccdc34	Mgmt
38	Gapdh	Eif5a	Tbca	Ezh2	Tmsb4x
39	Rrm1	Slc25a5	Shisa5	Pcna	Stk3
40	Hnrnpa2b1	Hnrnpf	Ebf1	Cenpm	Psmd8
41	Actb	Sept1	Tcp11l2	Aurkb	Auh
42	Eif5a	Iglc1	Nfkbia	H2afx	Iglc2
43	Tipin	Hnrnpl	Cdc42se2	Hells	Ech1
44	Cdca3	Slamf6	Cox7a2l	Tubb4b	Slc39a4
45	Mcm3	Gpx1	Cox4i1	Ppia	Creld2
46	Cfl1	Iglc3	Zbtb20	Rrm2	Tubb2b
47	Ddx39	Sub1	Ly6a	Smc4	Pycard
48	Rbbp7	Igf2bp3	Ms4a6c	Dek	Ppp1r14b
49	Asf1b	Ebi3	Arhgap45	Tmpo	Slamf9
50	Hnrnpf	BC035044	Zfp36l2	Snrpd1	Oat
51	Ccna2	Pgls	Ptpn1	Lgals1	Fam43a
52	Mcm6	Hmgn1	Fxyd5	Hist1h2ap	AC125149.3
53	Chchd10	H2afy	Cytip	Lockd	Taf10
54	Hmgn1	Ptpn6	Smap2	Mcm3	Ube2m
55	Birc5	Tkt	H2-Ob	Dctpp1	Rnh1
56	Nasp	Fcrla	Gm15228	Ube2c	Pcbp2
57	Alyref	Ccr7	Eef2	Prc1	Zfand6
58	Aurkb	Evl	Kmt2e	Rfc4	Smc6
59	Uhrf1	Hmgn2	Serpina3g	Rrm1	Hck
60	Snrpe	Vdac2	H2-Q6	Rad51	Bhlhe41
61	BC035044	Hnrnpa1	H2-DMa	Tcf19	Eaf2
62	Lig1	Pomp	Apobec1	Dnajc9	Ypel3
63	Ranbp1	Ldha	Wfdc17	E2f1	Btg2
64	Tmsb10	Treml2	Ptpn22	Cks2	Cd79a
65	Hnrnpab	Actr3	Mzb1	Rad51ap1	Plin2
66	Dtymk	Cnn2	H2-Q7	Tyms	Scd1
67	Tacc3	Gapdh	4930523C07Rik	Tk1	Spty2d1
68	Lsm2	Ncl	Rdh12	Tpx2	Pepd
69	Cenpm	Ppp1cc	Zfp36	Txn1	Ndufb9
70	Actg1	Atp5f1	Klf6	Siva1	Ifi27l2a
71	Tk1	Myl12a	AW112010	Ckap2l	Ighm
72	Tmpo	Fh1	Smagp	Hnrnpa3	Eif1
73	Mad2l1	Pabpc1	Nsa2	Mcm2	Dnase1l3
74	Dek	Snrpd3	Ost4	Kif23	Ubc
75	Smc1a	Cib1	Eef1d	Dnmt1	Ckb
76	Rfc4	Psmb2	Capg	Mad2l1	Snhg18
77	Srsf7	Ppp1ca	Ier5	Slbp	Nacc2
78	Atp5j	Hhex	AY036118	Incenp	Ryr1
79	Atp5a1	Snrpe	Irf8	Ccnb2	Gas7
80	H2afy	Gga2	Rabac1	Cdca5	Padi4
81	Hnrnpk	Apex1	Eif3f	Racgap1	Abcg1
82	Set	Gng10	Junb	Hist1h1b	Camk2n1
83	Nusap1	Bzw1	Stk38	Tacc3	App
84	U2af1	Shisa5	Serinc3	Gins2	Smdt1
85	Txn1	Uqcrc1	Gabarapl2	Ncapd2	Mcub
86	Pcna	Msn	Crip1	Clspn	Cd22
87	Banf1	Hdac1	Ly6e	Cdk4	Gng13
88	Phgdh	Rhog	Serf2	Cmc2	Lipc
89	Rrm2	Oaz1	St3gal1	Kif22	Brd1
90	Dnajc9	U2af1	Tbc1d9	Rfc5	Emp3
91	Psat1	Xrn2	Krt222	Ranbp1	1700017B05Rik
92	Usp1	Rbm38	Rsrp1	Atad2	Otulin
93	Hmga1	Btf3	Ifi203	Fen1	Ehd4
94	Fh1	Sap18	Camk2d	Dtymk	Tubb2a
95	Atp5b	Rrp1	Ppib	Ywhah	AI427809
96	Ube2c	Ppdpf	Jun	Calm3	Ypel2
97	Srsf2	Pes1	Rabgap1l	Fkbp2	Abhd17c
98	Cenpa	Mgst2	Laptm5	Mcm4	Gsk3a
99	Slc25a5	Vcp	Uchl3	Cenpf	Gm26522
100	Incenp	Ddx39b	Gm30211	Prdx4	Mtdh
101	Hmgb3	Lgals9	Rassf4	Kif11	Cacna1s
102	Rpa2	Parvg	Mrpl52	Prdx1	Hist1h1c
103	Prc1	Timm23	Stap1	Rpa3	Smpdl3a
104	Ccnb2	Cox5b	Pik3ip1	Lsm2	Ly6a
105	Tyms	Rilpl2	Lars2	Tuba1c	Psenen
106	Ssrp1	Vasp	Snx20	Mxd3	Creb3l2
107	Ncl	Mrpl54	Gimap1	Gapdh	Top1
108	Ppp1cc	Lef1	Sell	Rpa2	Ethe1
109	Shisa8	Marcks	Blk	Csrp1	5031439G07Rik
110	Ldha	Prmt1	Tmem234	Esco2	Rnaset2b
111	Prdx1	Lsm7	AC149090.1	Alyref	Arid3a
112	Tubb4b	Set	Uqcrh	Hpf1	Lpcat4
113	Tpx2	Bin1	March1	Dtl	Nucb2
114	Lockd	Cd36	Herpud1	Dhfr	Igsf8
115	Lsm3	Psmd8	H2-T22	Hnrnpab	Gm21188
116	Kif23	Anp32e	Selenow	Tfdp1	B3gnt8
117	Prim1	Rbbp7	Neat1	Cenpk	Itm2b
118	Smc4	Eno1	Samhd1	Orc6	Ighg3
119	Atp5f1	Wdr1	Atp2b1	Ska1	Grn
120	Igf2bp3	Ddx39	Ddx5	Nap1l1	Itpr3
121	H2afv	Ube2v1	Tmem123	Cenpx	Rnase6
122	Mcm4	Ctsa	Macf1	Knstrn	Cdkn2c
123	Csrp2	Stk17b	Ets1	Mrpl18	Zfp706
124	Fam129c	Kmo	Pglyrp1	Haus4	Pqlc3
125	Cd52	Sdhb	Pura	Fbxo5	Ccr1
126	Dctpp1	Prkar1a	Foxp1	Nsd2	Igkv12-98
127	Kpna2	Fbl	Pou2af1	Gltp	Tmem147
128	Fen1	Fus	Osbpl9	Banf1	Spsb2
129	Kif22	Pold4	Birc3	Rfc2	Pld4
130	Cdca7	Gm10076	Dok3	Sdf2l1	Dynlt1f
131	Tfdp1	Serpinb1a	Gns	Snrpe	Plin3
132	Slbp	Lyl1	Syk	Ybx1	Mxd4
133	Hells	H2-Oa	Btg1	Cdc20	Edem1
134	Sms	Arpc1b	Grcc10	Nucks1	Mbd2
135	Anp32a	Ak6	Sat1	Cep55	Fuom
136	Orc6	Fcrl1	Aldh2	Sumo2	S1pr3
137	Limd2	Hmgb2	Fos	Prim1	Ptms
138	Tkt	Ewsr1	Anxa2	Ncapg2	Yaf2
139	Vpreb3	Emg1	Eif4b	Hjurp	Wdr89
140	Ddx39b	Hsp90ab1	Tmod3	Nasp	Pkp3
141	Hnrnpu	Npm1	S100a4	Topbp1	Tmem256
142	Rfc5	Uqcrc2	Plscr1	Pbk	Gm20186
143	Pa2g4	Arid3a	Gimap7	Hspa8	Mcl1
144	Hist1h2ap	Arpc1a	Dnajc7	Cenpa	Cib1
145	Cox5a	Dynlt1b	Cybb	Usp1	Il18
146	Supt16	Ndufb8	Fcrl5	Calm2	Dusp5
147	Mcm2	Pgk1	Ndufa2	Mthfd2	Ctsb
148	Shcbp1	Il16	Hint1	Hmmr	Abhd6
149	Rad51	Psma2	Hspa1a	Anapc11	Aldh3b1
150	Hat1	Capza1	Fam107b	Cdca2	Lgals1
151	Rad51ap1	Dusp2	Akap13	1810037I17Rik	Ctsl
152	Ak2	Skp1a	Atp5e	Tagln2	Hexa
153	Snrpb	Tgfb1	Il2rg	Hmgn1	Rabac1
154	Smc3	Mif	Psmd14	Cdc45	Fcgr2b
155	Ppp1ca	Glrx5	Ikzf3	Impdh2	Hagh
156	Knl1	Gpr171	Eef1b2	Kif15	Plac8
157	Lsm4	Ncf4	Bcl2	Cbx5	Rbbp6
158	Snrpa1	Zfp36l1	Emb	Knl1	Pttg1
159	Ccdc34	Fli1	Acp5	Spc25	Tob2
160	Sumo2	Ssr2	Cd38	Ppih	Ptov1
161	Hdac1	Ppia	Rbm39	Rangap1	Cic
162	Ncaph	Cnbp	Ifi27	Dscc1	Sytl1
163	Dazap1	Atp5j	Kdm7a	Rbbp7	Stard5
164	Srsf3	Arl6ip1	Fgd2	Cbx3	Gng12
165	Cox5b	Ncf1	Cxcr5	Lsm3	Rras
166	Dhfr	Phpt1	Myl12b	Kpna2	Tbc1d10b
167	Hnrnpa1	Vdac1	Lmo7	Cenph	Stac2
168	Kif11	Eif3l	Mndal	Hirip3	Fam53b
169	Anapc15	Ywhae	Foxn3	Carhsp1	Lamtor1
170	Pomp	4930426D05Rik	Gm10076	Bub1b	Ly96
171	Hist1h1b	Lsm4	Med28	Ncaph2	Hist1h2bc
172	Uqcr10	Ran	Gm26740	Rfc1	Chst7
173	Ccnb1	Atp6ap1	Gimap4	Cenps	A530032D15Rik
174	Eif1ax	Dnajc2	H2-T23	Tmem256	Grina
175	Cdk4	Prdx6	Adgre5	Atp5j	Sub1
176	Ywhae	Abhd17a	Pim1	Anapc15	Arl5c
177	Cenpf	Snrpc	Rhoa	Chaf1a	Eps8
178	Dtl	Ndufs4	Sp140	Fignl1	Ccdc180
179	Mrpl18	Nutf2	Hvcn1	Cdkn3	Pkig
180	Dnmt1	Srsf7	Ubl3	Ndc80	Selenos
181	Dbf4	Cd72	Itm2b	Ncaph	Tmbim6
182	Cenph	Phb2	Sqstm1	Raly	Tnni2
183	Siva1	Zyx	Dennd4a	Zfp367	Csnk1e
184	Psmb2	Capzb	Ndfip1	Rad21	Capns1
185	Lsm5	Snrpd1	Tagln2	Hat1	Aes
186	Ndufb8	Cd180	Pou2f2	Ptms	Lamp2
187	Ahcy	Srsf10	Naca	Ncapg	Htatip2
188	Nop58	Sash3	Hspa1b	Cit	Mcee
189	Kif15	Ywhaz	Eef1g	Hsp90aa1	Zeb2
190	Hist1h2ae	Hspa4	Krt8	Mis18bp1	Rac2
191	Lef1	Sept7	Traf1	Tmem107	Glrx3
192	Clspn	Idh3b	Selenok	Sae1	Ggh
193	Fignl1	Atox1	Irf2	Ncapd3	Acaa2
194	Cdca2	Eif3c	Stt3b	Hist1h2ae	Scd2
195	Mif	Was	Adipor1	Mis18a	Kif1b
196	Pgk1	Eif4a3	Mettl23	Aspm	Odc1
197	Kif20b	Btf3l4	Cd2	Rfc3	Actn4
198	Snrpc	Bid	Ccnd3	Nudc	BC147527
199	Cenpe	Id3	Crlf3	Smc1a	Dpm1
200	Spc25	Cenpa	Paip2	Hdgf	N4bp3
