# Supplementary material for: Single-cell genomics identifies distinct B1 cell developmental pathways and reveals aging-related changes in the B-cell receptor repertoire
Source: Cell Biosci. 2022 May 7;12:57. doi: 10.1186/s13578-022-00795-6 (PMC9080186; doi:10.1186/s13578-022-00795-6)
Supplement: Supplementary file 3 — Additional file 3: Table S2. DEGs up-regulated in C1 cells (C1 vs. C2). [file 13578_2022_795_MOESM3_ESM.xlsx]

## Sheet: up-regulated genes in C1
Table S2
#Whole transcriptome gene expression estimates (scRNA-Seq)
#Title	Single-cell genomics reveals B1 cell development with age
#Contributors	Y. L., J. W., K.L., M. L., S. X., X. L., Z.Z., J. P., P. L., S. G., Z. M., Y. Y.
#supplementary table 2	DEGs up-regulated in C1 cells （C1 vs. C2）
#Columns 1 through 4:	Up-regulated genes, Log fold change > 0.1, FDR < 0.01
	Up-regulated genes in C1	Log fold change	FDR
1	Malat1	1.12232	3.57781e-08
2	Pmf1	1.06215	8.12193e-18
3	Arl5c	1.0197	1.69001e-15
4	Pafah1b3	1.00231	2.88037e-14
5	4930597A21Rik	0.936954	9.75975e-10
6	Ypel3	0.912133	1.16134e-13
7	Ltb	0.890687	8.03937e-07
8	Vpreb1	0.880406	3.59971e-23
9	Mgst2	0.871095	1.45723e-10
10	Vpreb2	0.860883	2.52845e-09
11	Txnip	0.854634	2.49368e-10
12	Mzb1	0.822513	2.57272e-20
13	Xrcc6	0.79514	1.27589e-11
14	Fam129c	0.794364	7.78147e-09
15	Fbxl12	0.792986	1.24765e-10
16	Cox7a2l	0.787734	6.36323e-17
17	Vpreb3	0.78708	5.28691e-20
18	Mcl1	0.787006	2.0068e-07
19	Jund	0.77769	7.00006e-09
20	Ppp1r14b	0.761938	3.61563e-05
21	Tifa	0.746117	1.95001e-08
22	Atp1b1	0.744372	9.82271e-08
23	Lsp1	0.740429	6.54525e-12
24	Pcp4l1	0.718973	1.26406e-07
25	Speer2	0.716036	2.19411e-06
26	Cd79b	0.71577	1.49386e-17
27	Arpp21	0.694231	7.95743e-08
28	Dnajc7	0.691264	2.58977e-09
29	Selenop	0.675173	4.04999e-06
30	Tmem106b	0.667208	9.94673e-09
31	Jun	0.663151	0.00252249
32	Clint1	0.654876	9.73749e-08
33	Gimap1	0.652348	4.41312e-10
34	Npc2	0.648362	2.13619e-09
35	Pnrc1	0.647086	1.28755e-07
36	Igkc	0.640659	0.00833286
37	Gm8369	0.636301	0.000306008
38	Fam53b	0.635112	2.38316e-07
39	Sys1	0.63206	2.29715e-07
40	Pbxip1	0.618526	1.88386e-07
41	Cd79a	0.613512	2.48267e-17
42	Traf3ip3	0.611095	7.9354e-07
43	Gm37065	0.607096	1.68495e-05
44	Unc93b1	0.602397	1.79554e-07
45	Rcsd1	0.59956	4.79891e-08
46	Pold4	0.599229	2.75149e-06
47	Commd9	0.590589	2.99073e-05
48	Mxd4	0.586798	2.91044e-07
49	Mast4	0.585061	3.91408e-08
50	Cd37	0.582764	2.81453e-10
51	Bcl7a	0.578549	5.04617e-07
52	Fermt3	0.578541	6.42137e-06
53	Btg1	0.574052	0.000197553
54	Cytip	0.569226	3.72192e-06
55	Rhob	0.560323	1.87222e-05
56	N4bp3	0.558868	1.32329e-06
57	Lamtor4	0.554939	2.71147e-07
58	Klhl6	0.551276	1.12074e-05
59	Il16	0.550407	7.0063e-05
60	Ostf1	0.54918	7.83604e-08
61	H2-T23	0.545913	5.21432e-06
62	Clk1	0.543246	0.000516754
63	Cnp	0.541384	5.88959e-06
64	Eef2k	0.536139	2.00348e-05
65	Mob4	0.532983	9.02812e-06
66	Ptgr1	0.53023	0.000616272
67	Gimap6	0.529106	0.000591074
68	Hes6	0.529049	4.76318e-05
69	H13	0.522258	6.96535e-05
70	Tbc1d10c	0.52055	8.39881e-06
71	Gstt2	0.520469	0.000334538
72	Ablim1	0.520248	8.39881e-06
73	Psap	0.51897	9.72331e-06
74	Dusp2	0.516483	0.00353461
75	Dync1i2	0.512816	2.20147e-06
76	Tprgl	0.512045	4.91699e-05
77	Arpc5	0.51057	8.68851e-09
78	Btg2	0.506324	0.00370461
79	Selenow	0.505465	2.99073e-05
80	Bin1	0.502169	1.64117e-05
81	Smim14	0.50155	6.30827e-06
82	Tmem176a	0.494295	4.04999e-06
83	Adgrg1	0.493302	0.000723192
84	Rbm5	0.492671	4.24406e-05
85	Klhl24	0.492558	0.000192474
86	Csrnp1	0.492276	5.65337e-05
87	Ktn1	0.491617	0.00018069
88	Pik3cd	0.4904	8.3792e-05
89	Sec63	0.489526	0.000178424
90	Ogt	0.489342	2.64805e-05
91	Rhoh	0.486721	0.00173704
92	Gm525	0.486183	9.2522e-07
93	Zfand6	0.485837	0.000171539
94	Ebf1	0.481686	5.54949e-06
95	Gm26740	0.479953	2.48355e-06
96	Selenos	0.478096	0.000535563
97	S1pr4	0.475426	0.000310276
98	Zmynd8	0.475039	0.000373431
99	Tcp11l2	0.474767	1.8739e-07
100	Aldoa	0.474668	0.00343874
101	Gm11808	0.473991	0.00600507
102	Prdx3	0.470881	0.000290598
103	Tpd52	0.470524	0.000427994
104	Txndc9	0.46741	0.000634344
105	Tnrc6b	0.467359	8.3792e-05
106	Pqlc3	0.465742	8.19717e-05
107	A630023P12Rik	0.465234	2.75149e-06
108	Acads	0.464532	1.27769e-06
109	Akap12	0.462797	0.00103688
110	Zfp292	0.461199	0.000333498
111	1700048O20Rik	0.460912	0.00418063
112	Zcchc7	0.460569	0.000263999
113	Selenom	0.460535	0.00196757
114	Prcp	0.460529	2.50557e-05
115	Slc38a2	0.459503	0.0048186
116	Ngly1	0.458832	0.000684932
117	Grap	0.458805	0.000174236
118	Slfn2	0.458289	0.00336195
119	Igll1	0.457502	5.49809e-06
120	Shisa5	0.457172	0.00104446
121	Tmem176b	0.455266	0.00102933
122	Vgll4	0.45485	0.000522343
123	Snx20	0.454641	0.000142132
124	Ctse	0.453668	0.00159145
125	Cd72	0.451606	0.00826551
126	Elf1	0.450839	0.000290598
127	Cdkn1b	0.449657	2.07058e-05
128	Snn	0.449076	0.000678353
129	Foxp1	0.448763	8.15536e-05
130	Sit1	0.448484	0.000712958
131	Xbp1	0.448282	0.000104037
132	Plin3	0.447586	0.000142199
133	Ftl1	0.446109	5.24896e-08
134	Ube2r2	0.446044	0.000537717
135	Bckdha	0.441178	5.42911e-06
136	Smim20	0.440317	0.000206726
137	Pon2	0.437777	0.00150725
138	Mkrn1	0.436626	0.00015482
139	Rag1	0.435252	0.00295033
140	Zfp36	0.435062	0.000327075
141	Tnfrsf13c	0.432656	0.00518034
142	Map1lc3b	0.431092	4.60375e-05
143	Trp53i11	0.430957	0.00119578
144	Bst1	0.429729	0.0011761
145	Camk2d	0.429436	0.00288854
146	Csnk1g2	0.428263	0.003306
147	Apobec1	0.426552	0.000269791
148	Syf2	0.426223	0.000482709
149	Napsa	0.425202	0.00173356
150	Tsc22d4	0.423428	3.92359e-05
151	Dpm1	0.422732	0.00145764
152	Akap13	0.422644	0.00397411
153	Mfsd10	0.422589	0.000411535
154	Serinc3	0.422473	9.7568e-07
155	Nt5c	0.420955	0.00114697
156	Mbnl1	0.420095	0.00204184
157	Uqcrh	0.419109	1.6641e-08
158	Dgkd	0.417495	0.000411372
159	Chd2	0.417373	0.000648173
160	Vbp1	0.41699	0.00248854
161	Pdcd4	0.416862	0.000121842
162	Eci2	0.415537	0.000742643
163	Jakmip1	0.415438	0.0025136
164	Smtnl2	0.415299	7.0063e-05
165	S100a11	0.415145	0.00101488
166	Gpcpd1	0.414453	0.000446621
167	Supt4a	0.41083	0.000310276
168	Dok3	0.409956	0.000967911
169	Cited2	0.407727	0.00964533
170	Cyth1	0.405911	0.000728197
171	Ccm2	0.405861	5.00148e-05
172	Rbbp6	0.405679	0.00997451
173	Crebbp	0.402932	0.000589996
174	Cacna1e	0.402488	1.71426e-07
175	Rassf5	0.40093	0.000373431
176	Fcrla	0.400872	0.00195639
177	Mgst1	0.400213	0.00284192
178	Kdm5b	0.399755	8.73779e-05
179	Ets1	0.39912	0.000252474
180	Tmsb4x	0.398891	5.32993e-06
181	Pfdn5	0.398862	1.42108e-07
182	Ubc	0.397438	0.000207813
183	Rab21	0.396234	0.00210514
184	Mrpl24	0.394283	0.003306
185	Tmem91	0.393679	0.000394267
186	1810058I24Rik	0.392852	0.000316049
187	Ech1	0.39268	0.000113612
188	Baz2a	0.392073	0.000755031
189	H2-Ob	0.38993	0.000414848
190	Rgs2	0.389733	0.00749276
191	Paip2	0.38915	0.000352607
192	Rabac1	0.38898	0.00158189
193	Fam78a	0.386719	0.00124599
194	Pkn1	0.385387	0.0046354
195	Ralbp1	0.385243	0.0050758
196	Rapgef6	0.384894	0.00365672
197	Tmem147	0.383665	0.00234197
198	Atp11b	0.38339	0.00188205
199	Scand1	0.381582	0.00510314
200	Higd2a	0.381379	0.00890598
201	Ptp4a3	0.381223	0.000254353
202	Slc50a1	0.380805	0.00149241
203	Derl1	0.378679	0.00157538
204	Gng2	0.378201	0.000201605
205	Akirin1	0.378023	0.000537717
206	Srp14	0.377843	2.99073e-05
207	Evl	0.377137	0.00526168
208	Ccdc90b	0.37709	9.02812e-06
209	Tspan32	0.376229	0.000356883
210	Acbd3	0.376124	0.000742913
211	Oxr1	0.375171	0.00566675
212	Trappc6a	0.372464	0.00410375
213	Celf2	0.372079	0.00123826
214	Wdr26	0.371505	0.000414848
215	Map3k4	0.370826	0.000425118
216	Rb1cc1	0.370539	0.00626014
217	Cerk	0.370394	0.00765091
218	Tnfrsf13b	0.370187	2.51891e-05
219	Hbp1	0.370037	0.0031778
220	Erp29	0.368837	0.00200352
221	E130308A19Rik	0.368775	0.000472811
222	Mycbp2	0.368625	0.000564444
223	Tmem234	0.368141	0.00149797
224	Sh3bp5	0.367666	0.00216339
225	Atp6v1e1	0.367056	0.00103629
226	Dock2	0.36692	0.00272796
227	Ptk2b	0.365851	0.000275853
228	Plgrkt	0.36519	0.0032182
229	Ilvbl	0.364907	0.00154214
230	Aff3	0.364423	0.00948206
231	Nop53	0.363906	8.4462e-05
232	Rpp25l	0.363604	0.00150628
233	Eif2ak3	0.363288	0.000617186
234	Pts	0.363242	0.00253842
235	Ncf2	0.358063	0.000436945
236	Arid4b	0.357638	0.00875563
237	Itm2b	0.357168	0.000113088
238	Gm13012	0.356883	0.00633802
239	Hectd1	0.353516	0.000574613
240	Litaf	0.353319	0.00397411
241	Fgfr1op2	0.352427	0.00452669
242	Mirt1	0.352143	0.00751797
243	Aff1	0.352091	0.00273384
244	Tox4	0.351398	0.00686208
245	Nisch	0.350501	0.00744199
246	Zcchc9	0.350351	0.0035967
247	Tbxa2r	0.347683	0.0074141
248	Faim	0.34739	0.000322497
249	Anxa7	0.346908	6.48048e-05
250	A630001G21Rik	0.346408	0.00381081
251	Cd2ap	0.345941	0.000742643
252	Gse1	0.344821	0.00964533
253	B9d2	0.344249	0.00511741
254	Chmp2a	0.343552	0.00147237
255	Igbp1	0.34346	0.00438017
256	Mau2	0.342875	0.00246147
257	Abi1	0.342122	0.001378
258	Sub1	0.341349	0.000170382
259	Il12a	0.34116	0.00834355
260	Slc12a6	0.340002	0.00369963
261	Ube2h	0.3388	0.00100264
262	Borcs8	0.338756	0.000245656
263	Pycard	0.336261	0.00528327
264	Atp6v1h	0.336024	0.00674505
265	Fam189b	0.335148	8.17633e-05
266	Rmnd5b	0.335087	0.00367151
267	Tecpr1	0.33454	0.000808181
268	Pik3ip1	0.33319	0.00907795
269	Tsc22d3	0.332613	0.0039302
270	Xpa	0.332389	8.99903e-05
271	Scamp2	0.331933	0.00483772
272	Gpat3	0.331524	0.00270833
273	Sdf2	0.330903	0.00184419
274	Hdac11	0.330623	2.83826e-07
275	Pstpip1	0.32889	0.00101508
276	Irf5	0.327996	0.003306
277	Pgls	0.327149	0.00212372
278	Srek1ip1	0.327066	0.0032123
279	Arrdc1	0.326578	0.00274876
280	Rnh1	0.326258	0.00062589
281	Pnpla8	0.324726	0.00111956
282	Nbdy	0.324107	0.000893743
283	Myo1c	0.323938	0.000266414
284	Tbc1d20	0.323892	0.00363957
285	Trip12	0.322939	0.000814426
286	Commd6	0.322695	0.000436945
287	Vamp2	0.320337	0.00176682
288	Churc1	0.319617	0.000127754
289	Gpd1l	0.317835	0.00648715
290	Dus2	0.31576	0.00145675
291	Prr13	0.315735	0.00531702
292	Pik3r1	0.313672	0.00857751
293	Smg6	0.312971	0.000566756
294	2610001J05Rik	0.312611	0.000896858
295	Aftph	0.310743	0.00239389
296	2310035C23Rik	0.309883	0.00751797
297	Dctn6	0.309858	0.00907795
298	Gna13	0.309707	0.00703595
299	Rere	0.308742	0.00589269
300	Zcchc6	0.307902	0.00726796
301	S100a13	0.307011	0.00526192
302	Gpatch8	0.306437	0.00029108
303	Tpt1	0.306173	1.67533e-06
304	Spata13	0.305797	0.000806895
305	Macf1	0.305432	0.00860815
306	Ccdc12	0.305132	0.0093279
307	B4galt1	0.30511	0.00745092
308	Ptprcap	0.303672	8.11465e-05
309	Map3k1	0.303482	0.00408395
310	Commd4	0.302125	0.00691224
311	Sharpin	0.301805	0.00499802
312	Eif3f	0.301344	0.000701724
313	Tpgs1	0.301159	0.0031778
314	Zkscan14	0.300927	0.00341202
315	Use1	0.300414	0.00686354
316	Ptpn18	0.299159	0.00147805
317	Kxd1	0.299077	0.00173504
318	Cyp4f18	0.299043	0.00403963
319	Jarid2	0.297322	0.00066771
320	Adamts7	0.296241	2.81751e-08
321	Vamp5	0.295852	0.00571651
322	Atf7ip	0.295743	0.00200352
323	Fundc1	0.29553	0.00346003
324	Kdm6b	0.294344	0.00827317
325	Rnf114	0.293963	0.00483877
326	Gabarapl2	0.293109	0.00935904
327	Pecam1	0.292773	0.00703595
328	Slc25a36	0.29267	0.00653733
329	Btf3	0.292444	4.88294e-05
330	Glud1	0.291547	0.000164636
331	Arid5b	0.289699	0.00172876
332	Nr1h2	0.288847	0.000881018
333	Samhd1	0.285471	0.00047795
334	Pdlim2	0.285235	0.00436091
335	Nub1	0.283919	0.00367849
336	Myo7a	0.283165	0.00528124
337	N4bp2l2	0.282473	0.00367849
338	Fuca1	0.282309	0.00474062
339	Chmp2b	0.282212	0.00607254
340	Rbm39	0.282039	0.00614789
341	Atg14	0.281665	0.00211996
342	Fis1	0.281568	0.00841077
343	Selenok	0.28087	0.000661032
344	Akap8l	0.280857	0.00348239
345	Bank1	0.279036	0.00798139
346	Pigx	0.27818	0.00962228
347	Mysm1	0.278063	0.000854125
348	Acaa1a	0.277887	0.00532345
349	Pum1	0.27759	0.00134326
350	Snapc5	0.276846	0.000134288
351	4833439L19Rik	0.276583	0.00299045
352	Prdx2	0.276425	0.00340724
353	Sirt7	0.276215	0.00884519
354	Gimap5	0.275879	0.00592764
355	Nfkbie	0.275032	0.0084474
356	Anapc7	0.2722	0.00021732
357	Gpsm3	0.271763	0.00778507
358	Nrbp1	0.271732	0.00886921
359	Jtb	0.271688	0.00491441
360	Tec	0.270879	0.00564716
361	Psen2	0.27041	0.00243853
362	Rnase6	0.270005	1.98936e-05
363	Grb7	0.269748	0.00277812
364	Smap2	0.269601	0.00581383
365	Ppp1r11	0.26958	0.00413973
366	Pttg1ip	0.268746	0.00726796
367	Ddx50	0.266216	0.00569955
368	Trabd	0.265732	0.000713159
369	Surf1	0.264717	0.00901206
370	Tap2	0.264168	0.0093279
371	Stxbp1	0.264141	4.12004e-05
372	Capg	0.263318	0.0093279
373	Ppib	0.26314	0.0058824
374	Rc3h2	0.26266	0.00149161
375	Chd9	0.262245	0.00513008
376	Tbrg1	0.260692	0.00150628
377	B230118H07Rik	0.26016	0.00181729
378	Fam32a	0.260122	0.00767371
379	Man2b1	0.259781	0.00150725
380	Herc1	0.25846	0.00818027
381	Man2a1	0.258006	0.00867378
382	Dctn2	0.257836	0.0059755
383	Mrpl22	0.256478	0.00839338
384	Ip6k1	0.256329	0.00263492
385	Yipf4	0.255727	0.00706384
386	Ubxn6	0.255288	0.00148313
387	Dpp8	0.255165	0.00566675
388	Apobec2	0.25499	0.000240134
389	Alox5ap	0.254639	0.00347416
390	Cmip	0.253307	0.00579091
391	Tmx3	0.251481	0.00874041
392	Chfr	0.251101	0.0047496
393	Mpc1	0.248863	0.00656095
394	Dohh	0.248479	0.0074141
395	Fbxo9	0.248272	0.00534988
396	Tsta3	0.247357	0.00491441
397	Chmp1a	0.247153	0.00430185
398	Eef1a1	0.246809	0.00303937
399	Ntpcr	0.246794	0.000622446
400	Sytl1	0.24624	4.24898e-05
401	Gm34225	0.246157	2.6394e-05
402	Cox7c	0.244621	0.00368918
403	Slc38a9	0.242907	0.00138406
404	Cyb5a	0.241116	0.00199109
405	Dnal4	0.240226	0.0035967
406	Idnk	0.239087	0.00689085
407	Prpf4b	0.237206	0.00533008
408	Tmem163	0.236799	0.00400178
409	Mterf2	0.236024	0.00128832
410	Adgrl2	0.235349	0.000617186
411	Rab2b	0.233357	0.00155236
412	Ntan1	0.231308	0.0016789
413	Acy3	0.229489	6.93958e-05
414	Bpgm	0.229252	0.00499802
415	Mrpl58	0.228096	0.00564478
416	Cryzl2	0.227955	0.00277812
417	Fau	0.227724	4.60375e-05
418	Hscb	0.224502	0.00513008
419	Cxcr5	0.224136	0.000243607
420	Dhps	0.224084	0.00216339
421	Pin4	0.219328	0.00180969
422	Stoml1	0.216643	0.0084373
423	Nav2	0.215883	0.00274072
424	Appbp2	0.212835	0.00862207
425	Ppp1r16b	0.21	0.00889156
426	Tm2d2	0.208779	0.000616272
427	Skap2	0.204934	0.00753451
428	Pnkd	0.204732	0.00635254
429	Usp19	0.201421	0.00628098
430	Heyl	0.20087	0.00195258
431	Raet1e	0.196962	0.00228558
432	Pinlyp	0.196545	2.99073e-05
433	Klc4	0.195175	0.000206726
434	Fbxo32	0.194674	0.00935438
435	Slc12a7	0.193706	0.00569955
436	Pop7	0.1901	0.00484378
437	Atp6v1d	0.186885	0.00691224
438	Cdk7	0.185859	0.00800926
439	Uba7	0.182689	0.00726796
440	Pcdh9	0.181629	0.00688927
441	Lamtor3	0.174128	0.00367849
442	Mef2d	0.174041	0.00116451
443	Bmf	0.167861	0.000505916
444	1190007I07Rik	0.163918	0.00410375
445	Pam16	0.161103	0.0029512
446	Eloa	0.15852	0.00683061
447	Taf11	0.154873	2.99073e-05
448	Ghitm	0.151424	0.00774323
449	Virma	0.1441	0.00306298
450	Nxf1	0.142446	0.00341202
451	Urod	0.140271	0.0033741
452	Lamtor5	0.138189	0.00273157
453	Shb	0.137992	0.00508856
454	Ebp	0.133666	0.00686487
455	Ppp4r3a	0.129878	0.00367849
456	Scfd1	0.127215	0.00726796
457	Treml2	0.121593	0.00756341
458	Mettl26	0.119847	0.00899615
459	Nudt16l1	0.116728	0.00915773
460	Chrnb1	0.114768	0.0036953
461	Vill	0.113999	0.00589896
462	Als2cl	0.112797	0.00397411
463	Sytl2	0.109685	0.00838532
464	Cdc40	0.107143	0.00135881
465	Phkg2	0.105278	0.00930119
466	Sh2b1	0.104847	0.00927371
467	Neurl3	0.102714	0.00672066
468	Gm14137	0.100348	0.00979385
