# Supplementary material for: Single-cell genomics identifies distinct B1 cell developmental pathways and reveals aging-related changes in the B-cell receptor repertoire
Source: Cell Biosci. 2022 May 7;12:57. doi: 10.1186/s13578-022-00795-6 (PMC9080186; doi:10.1186/s13578-022-00795-6)
Supplement: Supplementary file 4 — Additional file 4: Table S3. DEGs up-regulated in C2 cells (C2 vs. C1). [file 13578_2022_795_MOESM4_ESM.xlsx]

## Sheet: Sheet1
Table S3
#Whole transcriptome gene expression estimates (scRNA-Seq)
#Title	Single-cell genomics reveals B1 cell development with age
#Contributors	Y. L., J. W., K. L., M. L., S. X., X. L., Z. Z., J. P., P. L., S. G., Z. M., Y. Y.
#supplementary table 3	DEGs up-regulated in C2 cells ( C2 vs. C1)
#Columns 1 through 4:	Up-regulated genes, Log fold change>0.1, and FDR<0.01
	Up-regulated genes in C2	Log fold change	FDR
1	Tuba1b	2.17734	1.82267e-40
2	Pclaf	2.11259	3.8029e-27
3	Stmn1	2.02396	2.35004e-28
4	H2afz	2.01038	8.76632e-54
5	Hist1h2ap	1.6321	1.7311e-10
6	Hmgb2	1.62479	3.4284e-34
7	Hmgn2	1.56523	2.00402e-36
8	Dut	1.48804	1.92863e-26
9	H2afx	1.45018	1.14432e-12
10	Lmnb1	1.38754	4.97442e-25
11	Tmpo	1.33151	1.98489e-21
12	Tubb5	1.31983	1.16513e-28
13	Top2a	1.30832	7.62477e-13
14	Birc5	1.28005	4.88705e-12
15	Ran	1.27659	1.47368e-42
16	Tubb4b	1.27237	2.32579e-14
17	Rrm2	1.24388	9.93993e-14
18	Hist1h2ae	1.17491	3.02667e-09
19	Hmgb1	1.16505	7.59402e-32
20	Dek	1.16078	4.08847e-23
21	Asf1b	1.148	6.02207e-18
22	Anp32b	1.14189	9.71922e-34
23	Gmnn	1.09855	1.54925e-14
24	Cks1b	1.06603	1.5501e-09
25	Mcm7	1.05304	4.38131e-12
26	Hnrnpab	1.02584	3.10515e-21
27	Ube2c	1.00453	6.30789e-07
28	Hist1h1b	1.00365	4.29817e-10
29	Pa2g4	0.993982	4.41312e-10
30	Cdk1	0.991438	6.42393e-12
31	Nucks1	0.988979	3.09764e-12
32	Cks2	0.978189	2.08344e-07
33	Smc2	0.970698	4.85e-11
34	Ccna2	0.969861	3.54626e-13
35	Tipin	0.956095	1.76504e-12
36	Ranbp1	0.955977	5.1278e-13
37	Anp32e	0.950706	6.4833e-24
38	H2afv	0.940324	2.48025e-17
39	Nasp	0.923556	5.04403e-10
40	Ptma	0.922376	1.82267e-40
41	Snrpd1	0.92077	1.99019e-26
42	Selenoh	0.91501	6.2681e-17
43	Pcna	0.913227	1.19821e-08
44	Mcm6	0.899651	1.27605e-07
45	Tyms	0.891537	1.78454e-09
46	Alyref	0.886955	2.5586e-14
47	Spc24	0.885417	2.39303e-11
48	Smc4	0.874418	2.02759e-09
49	Nusap1	0.871532	5.08381e-14
50	Ube2s	0.866229	6.75368e-14
51	Mif	0.857408	1.67731e-07
52	Cenpw	0.852461	8.78667e-10
53	Cdca8	0.851561	3.40813e-08
54	Fbxo5	0.846519	9.50464e-10
55	Srsf2	0.842807	3.50814e-18
56	Mcm5	0.823726	1.49114e-07
57	Slbp	0.819823	9.4204e-09
58	Ppia	0.812158	2.79601e-21
59	Pbk	0.811589	1.73226e-15
60	Lockd	0.807777	3.53404e-07
61	Hnrnpa3	0.804778	2.82327e-18
62	Rrm1	0.802913	4.85435e-09
63	Hmgn1	0.791707	5.25181e-10
64	Cenpa	0.789768	2.06337e-07
65	Lsm2	0.788562	2.08496e-09
66	Srsf7	0.783169	7.5157e-15
67	Cdca3	0.772453	2.37907e-07
68	Marcksl1	0.767491	9.692e-09
69	Set	0.765697	5.49519e-15
70	Rfc4	0.76421	3.8693e-08
71	Mki67	0.763351	1.49917e-08
72	Banf1	0.757135	4.14145e-16
73	Pttg1	0.75397	1.23947e-06
74	Ccnb2	0.753969	2.26302e-05
75	Ccnb1	0.742571	1.86622e-09
76	Lig1	0.741776	3.91408e-08
77	Rpa2	0.739918	2.90736e-07
78	Tagln2	0.736732	1.49551e-07
79	Mcm3	0.732601	4.68311e-06
80	Hnrnpa2b1	0.729984	1.08934e-12
81	Tk1	0.711238	1.4782e-10
82	Nap1l1	0.707302	9.46026e-06
83	Hsp90aa1	0.706409	4.40381e-09
84	Cenpf	0.706302	1.04876e-08
85	Cdc20	0.701652	6.13561e-07
86	Tfdp1	0.699979	3.9828e-07
87	Dnajc9	0.693825	8.87029e-07
88	Cdca7	0.693034	1.93564e-06
89	Hdgf	0.689229	1.66746e-09
90	Lsm5	0.687537	8.02767e-10
91	Eif5a	0.67347	3.60843e-10
92	Hmgb3	0.670861	2.95092e-06
93	Hist1h2an	0.669449	8.87994e-12
94	Hint1	0.665434	2.97443e-17
95	Psip1	0.661558	8.07852e-06
96	Uhrf1	0.659301	4.0165e-05
97	Cdk4	0.654865	1.86126e-06
98	Rbbp4	0.650062	3.81664e-09
99	Tacc3	0.647886	1.1804e-08
100	Gapdh	0.635683	6.89604e-09
101	Racgap1	0.635161	1.56982e-09
102	Prim1	0.622147	7.90693e-09
103	Paics	0.619195	5.56987e-05
104	Hnrnpu	0.618796	7.75383e-08
105	Dtymk	0.611925	2.14135e-05
106	Clspn	0.609032	1.35028e-13
107	Orc6	0.608624	5.1598e-06
108	Ezh2	0.606044	2.00348e-05
109	Aurkb	0.603161	1.83834e-06
110	Impdh2	0.602333	0.000272783
111	Neil3	0.602209	2.44107e-18
112	Cenpm	0.600052	3.80429e-10
113	Hprt	0.599044	3.4152e-07
114	Kif22	0.598676	1.58608e-12
115	Spc25	0.598027	2.08895e-11
116	Erh	0.593971	2.40346e-11
117	Cbx3	0.593308	8.39881e-06
118	Exosc8	0.591378	1.27605e-07
119	Siva1	0.588018	0.000908314
120	Hist1h2ab	0.585193	6.57116e-08
121	Prdx4	0.584985	9.77447e-06
122	Prpf19	0.584707	6.30827e-06
123	Dctpp1	0.581891	0.00120298
124	Anapc5	0.580321	8.0304e-07
125	Dhfr	0.577095	2.42049e-07
126	Lbr	0.576193	2.00348e-05
127	Calm2	0.573593	1.39464e-07
128	Rbbp7	0.570868	5.26659e-05
129	Gm10282	0.565979	7.99802e-09
130	Hnrnpf	0.560435	6.71272e-12
131	Csrp1	0.559369	5.05639e-05
132	Cenpk	0.55319	4.54823e-12
133	Txnl1	0.552012	1.12095e-05
134	Kpna2	0.549923	8.39746e-06
135	Pimreg	0.548938	1.8527e-10
136	Nutf2	0.547466	0.00124506
137	Rbmxl1	0.546788	5.25716e-05
138	Ptges3	0.544413	0.000224957
139	Gins2	0.543961	6.91378e-07
140	Atp5g3	0.539609	2.13542e-06
141	Ppp1cc	0.5342	3.406e-06
142	Usp1	0.530887	0.000617186
143	Lsm6	0.530641	6.25375e-06
144	Cdkn3	0.530568	3.38666e-07
145	Igfbp4	0.527701	0.000722226
146	Incenp	0.527238	2.82727e-05
147	Mat2a	0.527179	0.000433839
148	Cbx1	0.525446	5.37778e-06
149	Ddx39	0.524121	0.00013406
150	Tpx2	0.520736	4.14333e-07
151	Dtl	0.519877	1.70749e-07
152	Cycs	0.517341	3.92359e-05
153	Tuba1c	0.516972	0.000491989
154	Cd24a	0.515421	0.000700389
155	Prdx1	0.51305	8.38544e-09
156	Mcm4	0.512053	7.96851e-05
157	Ung	0.508779	3.72835e-12
158	Nxt1	0.507218	9.01542e-05
159	Ndc80	0.503805	9.07743e-06
160	Eif4a1	0.503759	1.5383e-05
161	Smc1a	0.502511	0.00312404
162	Cnbp	0.501291	7.09292e-07
163	Prc1	0.499727	6.45255e-05
164	Nsmce4a	0.497829	7.60495e-06
165	Ccdc34	0.495875	0.000256735
166	Reep5	0.495053	2.73386e-08
167	Nhp2	0.494206	0.00346305
168	Pold2	0.493648	1.69787e-07
169	Phgdh	0.491746	0.00469529
170	Ak2	0.490883	0.00266444
171	Lsm3	0.490557	0.00082366
172	Emp3	0.489418	0.000709195
173	Ywhah	0.487373	1.40642e-05
174	Rfc2	0.486126	0.00165454
175	Hnrnpdl	0.485364	3.18631e-05
176	Snrpd3	0.484438	0.000476672
177	Ddx39b	0.483225	3.61625e-06
178	Hat1	0.4816	0.00116554
179	Nop10	0.481134	0.00136523
180	H2afy	0.480202	3.53404e-07
181	Srsf3	0.479312	7.94004e-08
182	Hells	0.476063	7.93956e-07
183	Nde1	0.475513	8.4462e-05
184	Ramp1	0.475315	0.00149241
185	Shmt2	0.474987	5.40196e-06
186	Rbm3	0.474398	2.11867e-09
187	Fen1	0.47336	0.000102361
188	Snrpb	0.472505	7.40013e-09
189	Eif4a3	0.471665	0.00247444
190	Hnrnpl	0.4713	0.00572209
191	Shcbp1	0.470584	2.08496e-09
192	Mrpl18	0.470292	0.000206341
193	Gsn	0.468643	0.00696109
194	Trim59	0.4686	2.1349e-06
195	Raly	0.466455	3.70856e-07
196	Rad51	0.465638	5.70759e-09
197	Ccnd3	0.463014	0.00152854
198	Ppm1g	0.462388	0.00169367
199	Haus4	0.461921	4.70923e-06
200	Pgp	0.461708	2.79605e-05
201	Dpy30	0.459623	0.00024991
202	Dazap1	0.458865	8.06409e-06
203	Fkbp4	0.458456	0.00275334
204	Snu13	0.458046	8.89885e-07
205	Tcf19	0.45364	9.86053e-11
206	Ncaph	0.4525	3.60353e-08
207	Ppil1	0.449806	0.00341804
208	Smc6	0.446986	0.00686354
209	Hnrnpk	0.445847	2.91267e-08
210	Fignl1	0.438017	1.06487e-07
211	Psmc4	0.436393	0.000124678
212	Nup62	0.436139	0.000347078
213	Ywhaq	0.435746	3.70317e-06
214	Ncapd3	0.434999	5.87386e-05
215	Cenps	0.431447	0.00344455
216	Ncapd2	0.430163	8.51599e-07
217	Snrpf	0.430023	1.45211e-06
218	Calm1	0.429573	1.47738e-05
219	Tcp1	0.429378	0.00162229
220	Hpf1	0.428671	0.00989992
221	Fxn	0.426119	2.44216e-05
222	Timm50	0.423148	0.00778507
223	Rad51ap1	0.422371	1.77636e-09
224	Pfn1	0.422227	5.62631e-06
225	Magoh	0.420828	0.000831724
226	Syce2	0.420654	2.55364e-08
227	Bub3	0.418518	0.000514368
228	Hirip3	0.418409	0.00019037
229	Actl6a	0.417213	0.00805911
230	Bok	0.416395	4.04414e-07
231	Ncl	0.413834	0.00132352
232	Hist1h4d	0.413558	0.00568208
233	Anp32a	0.413557	1.01767e-06
234	Cbx5	0.413496	0.000290598
235	Cenpe	0.412685	3.24889e-06
236	Rfc3	0.412407	0.00814813
237	Mis18bp1	0.411338	3.52071e-08
238	Hmmr	0.409907	5.8339e-07
239	Knl1	0.40949	1.2686e-06
240	Ybx1	0.409458	2.71899e-06
241	Cenph	0.408822	3.52071e-08
242	Sgo1	0.406975	5.03234e-10
243	Vrk1	0.406468	0.00273157
244	Sgo2a	0.405273	1.1961e-12
245	Snrpa1	0.403655	0.00332242
246	Hist1h1a	0.403455	0.000806895
247	Nudc	0.400697	0.00176682
248	Nolc1	0.400217	0.00581383
249	Ahsa1	0.399254	0.00948206
250	Kif11	0.398922	7.5655e-06
251	Arpp19	0.398915	0.001378
252	Ucp2	0.398502	0.00213187
253	Dnmt1	0.39846	0.00752414
254	Hist1h2bj	0.398217	1.01069e-06
255	Mrpl28	0.397294	0.00195258
256	Cdca5	0.395759	4.52199e-09
257	Mcm2	0.393068	0.00932885
258	Rdm1	0.390647	1.72026e-07
259	Cenpn	0.390587	2.42383e-08
260	Calm3	0.390296	0.000246179
261	Ncapg	0.388635	4.17436e-11
262	Sumo2	0.384817	9.7568e-07
263	Rnaseh2b	0.382213	0.00772555
264	Serbp1	0.379802	0.000103477
265	Lyar	0.378012	0.00327142
266	Kif23	0.376875	0.000223961
267	Rcc1	0.374806	0.000805731
268	Hnrnpa1	0.373388	7.46065e-06
269	Elavl1	0.36848	0.00538137
270	Ube2i	0.367848	3.98949e-05
271	Pabpc1	0.365382	0.00686487
272	Hist1h3c	0.364762	2.05842e-06
273	Hist1h2bc	0.363787	0.00348239
274	Ncapg2	0.363169	5.6386e-08
275	Plk4	0.363107	2.05842e-06
276	2610318N02Rik	0.36292	2.95842e-05
277	Ywhae	0.362617	4.94155e-06
278	Kifc1	0.361196	1.02705e-07
279	Dbf4	0.357811	0.00470831
280	4930579G24Rik	0.356801	5.51111e-06
281	Ahcy	0.354975	0.00373295
282	Aurka	0.354367	5.32993e-06
283	Ccne1	0.352991	1.32902e-09
284	Sdf2l1	0.348398	0.00772555
285	Ska2	0.34637	1.29784e-07
286	Ewsr1	0.344173	0.00321162
287	Sae1	0.342028	0.00945824
288	Fus	0.340561	0.00414896
289	Mdh1	0.34044	0.00146242
290	Sac3d1	0.33973	2.54975e-09
291	U2af1	0.338716	0.000916441
292	Mxd3	0.338535	2.53581e-09
293	Chaf1b	0.336476	0.0074141
294	H1fx	0.33644	9.54025e-07
295	Cdc45	0.334005	4.34643e-08
296	Mpp6	0.333356	0.000684932
297	Zfp367	0.333297	6.50699e-09
298	Nt5dc2	0.332954	0.000196413
299	Nup85	0.332887	0.000152018
300	E2f1	0.331646	3.57551e-09
301	Topbp1	0.329833	0.00745092
302	Nudcd2	0.327434	0.00530399
303	Eif1ad	0.326624	0.00270411
304	Cdkn2c	0.325933	0.000822574
305	Bub1b	0.325061	0.00307133
306	Cox5a	0.324332	0.000807611
307	Ska1	0.324138	6.78058e-06
308	Kif20a	0.32326	2.91267e-08
309	Hspa4	0.323053	0.00537733
310	Cit	0.321623	7.90693e-09
311	Kif15	0.320824	7.6829e-05
312	Hist1h1d	0.316815	0.00301515
313	Rhoa	0.316329	5.00148e-05
314	Ube2t	0.315564	5.00148e-05
315	Dscc1	0.313621	2.44302e-05
316	Rfc5	0.313195	0.000542837
317	Cmc2	0.312746	1.78099e-06
318	Cenpp	0.310807	2.13908e-06
319	Ppp1ca	0.310083	0.00129121
320	Oxct1	0.309657	0.000553205
321	Snrnp40	0.307183	0.00520593
322	Wdr76	0.304638	0.000150889
323	Hist1h2bb	0.303713	1.95001e-08
324	Dlgap5	0.301207	2.03045e-05
325	Atp1b3	0.296734	0.00634146
326	Hist1h2ao	0.296301	1.5737e-06
327	Snrpg	0.295232	0.00346003
328	Rnf7	0.292007	0.00365811
329	Atp5g2	0.290569	0.000998238
330	Cdkn1a	0.288339	0.00915773
331	Cdca2	0.288004	3.40261e-05
332	Psmg2	0.287883	0.00253805
333	Tpm3	0.287354	0.00223971
334	Mis18a	0.287313	0.00169861
335	Tmem98	0.284947	0.00186151
336	Aarsd1	0.284207	6.30234e-06
337	Cenpl	0.280198	0.000914584
338	Cep55	0.280066	7.41779e-06
339	Wee1	0.278664	2.56083e-05
340	Cdc6	0.277079	2.03874e-06
341	Kif2c	0.275353	3.89866e-07
342	Impa2	0.272148	2.61907e-05
343	Hist1h4h	0.270393	2.5929e-06
344	Sypl	0.26939	5.69545e-06
345	Fam111a	0.26868	0.000200255
346	Gins1	0.268643	3.22266e-08
347	Uck2	0.267988	0.00169223
348	Rhno1	0.267564	0.00819377
349	Hist1h2bg	0.265967	9.98661e-05
350	Bub1	0.264897	1.61535e-07
351	Kif4	0.261041	4.99462e-07
352	Hist2h2ac	0.259356	0.0016129
353	Hist2h2bb	0.257503	0.00023185
354	Snrpe	0.257327	0.000806761
355	Rnf26	0.255173	0.000933833
356	Tubg1	0.255134	0.00299518
357	Akip1	0.253177	0.000514059
358	Ipo5	0.252427	0.0061706
359	Ckap2	0.251319	0.00322761
360	E2f8	0.245849	1.21665e-06
361	Sf3a3	0.245243	0.00578519
362	Hist1h3d	0.243032	9.20771e-05
363	Psmc3ip	0.242136	0.001378
364	Seh1l	0.241552	8.08103e-05
365	Reep4	0.241155	0.00526766
366	Timeless	0.240281	0.000755031
367	Wdhd1	0.239669	7.52762e-05
368	Lmnb2	0.238308	0.00123826
369	Tdp1	0.237756	0.000933833
370	Ttk	0.235071	2.28161e-07
371	Atp5j2	0.232898	0.00370461
372	Tmem121	0.23067	0.00326633
373	Rmi2	0.229885	0.00174541
374	Ywhab	0.229462	0.00344455
375	Chaf1a	0.229228	0.00222511
376	Cdkn2d	0.228719	0.00124843
377	Hist1h3f	0.224226	0.000310276
378	Mybl2	0.22341	0.000455419
379	Pkmyt1	0.221046	0.000713159
380	Samd1	0.221	9.73163e-06
381	Arhgap11a	0.219735	0.000243851
382	Gins4	0.217067	0.00673159
383	Pole2	0.216981	0.000133237
384	Haus8	0.21666	3.65753e-05
385	Dnph1	0.215415	0.000174341
386	Otud4	0.214554	3.03874e-05
387	Fancl	0.212081	0.00141405
388	Enkd1	0.211283	2.02544e-05
389	Zmynd19	0.210675	0.00410375
390	Hist1h2bm	0.210608	4.35592e-06
391	Trip13	0.209173	0.00974214
392	Suv39h1	0.208928	0.000331605
393	Rbbp8	0.2077	0.0048887
394	Ddx27	0.206535	0.00456472
395	Ect2	0.205792	8.02173e-05
396	Srsf6	0.205403	0.00805911
397	Dna2	0.204548	0.000109401
398	Gemin2	0.204244	0.00735374
399	Ctps	0.202536	0.000408934
400	Ulbp1	0.196707	5.43056e-06
401	Ndufaf2	0.196666	0.00907795
402	E2f3	0.196643	4.59665e-05
403	Ankle1	0.192525	0.000219013
404	Rfwd3	0.192465	0.00566675
405	Hist1h3i	0.192053	0.0012588
406	Skp2	0.190637	0.00225473
407	Drg2	0.188058	0.00438307
408	Hist1h2bk	0.186345	0.000103141
409	Aspm	0.185054	6.2332e-05
410	Chek1	0.18499	0.000527585
411	Depdc1b	0.184085	1.24888e-05
412	Cenpo	0.183394	8.4462e-05
413	Ccne2	0.180999	3.41324e-05
414	Cntln	0.175914	0.000657901
415	Depdc1a	0.173778	0.000330973
416	Nbn	0.172801	0.00266444
417	Magohb	0.17278	0.00907795
418	Poc1a	0.171633	8.4462e-05
419	Tdrkh	0.168106	0.00013428
420	Spdl1	0.16799	0.000111669
421	Cpsf4	0.166359	0.00527825
422	Bard1	0.165691	7.37961e-06
423	Cyb5b	0.161278	0.00515474
424	1700025G04Rik	0.160902	0.00129892
425	Melk	0.16	0.000139682
426	Cdc25a	0.158584	0.000441509
427	E2f7	0.157345	0.000454445
428	Gon7	0.156816	0.00772555
429	Diaph3	0.156209	0.00469529
430	Hist1h2br	0.155419	0.000205138
431	Slc7a1	0.155084	0.00217627
432	Hist1h2ag	0.154198	0.000416255
433	Eme1	0.153324	0.00045822
434	Psrc1	0.151419	0.00415691
435	Pole	0.149702	0.00111377
436	Lmf2	0.148075	0.00134554
437	Hist1h3a	0.147945	0.00778843
438	Efcab11	0.14788	0.00013406
439	Brca1	0.147794	0.00103865
440	Lonp1	0.14692	0.000908314
441	Lnpk	0.146079	0.00948206
442	Lyrm9	0.145194	0.00989793
443	Ccdc18	0.144164	0.008683
444	Ccdc138	0.140057	0.000948039
445	Aunip	0.138996	0.000613754
446	Sephs2	0.138258	0.00945931
447	Ftsj1	0.137777	0.000462013
448	Pcgf6	0.136833	0.00249724
449	Traip	0.136576	0.000390513
450	3110082I17Rik	0.136381	0.000241616
451	Jpt2	0.135901	0.00584281
452	Arhgef39	0.135085	0.00687935
453	Nup133	0.134262	0.00837228
454	Spag5	0.132773	0.0015416
455	Orc5	0.128214	0.00841557
456	Lin54	0.126925	0.0044013
457	Nol11	0.126864	0.00247459
458	Kpnb1	0.123645	0.00116541
459	Tube1	0.121323	0.00522443
460	Gtse1	0.121197	0.000985345
461	Cep128	0.120376	0.00687028
462	Cenpu	0.119729	0.00566172
463	Asrgl1	0.119497	0.000908314
464	Spata24	0.119069	0.00474464
465	Agfg2	0.118224	0.0050758
466	Wdr4	0.118209	0.0046354
467	Coq7	0.117498	0.00778507
468	Lrr1	0.11432	0.00301515
469	Dsn1	0.110596	0.00919454
470	Haspin	0.110049	0.0050758
471	Eif5	0.108984	0.00756341
472	Poldip2	0.107827	0.000977606
473	Cdt1	0.107462	0.00528303
474	Wwox	0.105223	0.00397411
475	Hist1h2bf	0.103594	0.00839338
476	Rad54b	0.102199	0.00907321
477	Tmem107	0.101655	0.00907795
478	Ccdc15	0.100648	0.0073365
