# Supplementary material for: Single-cell genomics identifies distinct B1 cell developmental pathways and reveals aging-related changes in the B-cell receptor repertoire
Source: Cell Biosci. 2022 May 7;12:57. doi: 10.1186/s13578-022-00795-6 (PMC9080186; doi:10.1186/s13578-022-00795-6)
Supplement: Supplementary file 5 — Additional file 5: Table S4. DEGs up-regulated in C3 cells (C3 vs. C4). [file 13578_2022_795_MOESM5_ESM.xlsx]

## Sheet: up-regulated genes in C3
Table S4
#Whole transcriptome gene expression estimates (scRNA-Seq)
#Title	Single-cell genomics reveals B1 cell development with age
#Contributors	Y. L., J. W., K.L., M. L., S. X., X. L., Z.Z., J. P., P. L., S. G., Z. M., Y. Y.
#supplementary table 4	DEGs up-regulated in C3 cells (C3 vs. C4)
#Columns 1 through 4:	Up-regulated genes, Log fold change > 0.1, FDR < 0.01
	Up-regulated genes in C3	Log fold change	FDR
1	Hmgb2	2.65951	1.05987e-251
2	Stmn1	2.47996	5.54923e-113
3	Hmgn2	2.27319	1.63173e-209
4	H2afz	2.0399	5.89929e-235
5	Hist1h2ap	2.03967	2.45153e-40
6	H2afx	1.88639	8.08166e-48
7	Tuba1b	1.75844	3.00305e-43
8	Pclaf	1.73739	2.28447e-38
9	Cks1b	1.73644	1.55853e-61
10	H2afv	1.62709	1.5429e-156
11	Top2a	1.55052	1.22502e-35
12	Birc5	1.53981	4.53284e-41
13	Hist1h2ae	1.48898	2.64337e-35
14	Tubb4b	1.45234	3.95351e-44
15	Tubb5	1.39478	5.0643e-76
16	Ube2c	1.38467	9.43437e-30
17	Ccnb2	1.37991	6.43819e-46
18	Hmgb1	1.28553	1.48148e-125
19	Mki67	1.28342	1.04092e-38
20	Lmnb1	1.28224	1.03417e-43
21	Tmpo	1.24548	8.17508e-34
22	Ube2s	1.20829	4.09824e-77
23	Lockd	1.20756	3.09376e-44
24	Cdca8	1.20408	3.32149e-35
25	Cenpa	1.20316	1.65511e-36
26	Hist1h1b	1.20018	6.77206e-31
27	Dek	1.17161	2.23394e-34
28	Anp32e	1.16916	9.96886e-49
29	Cdca3	1.16889	1.01939e-32
30	Nucks1	1.16489	7.47951e-35
31	Rrm2	1.09548	2.81192e-29
32	Cenpf	1.05915	5.81535e-30
33	Cks2	1.02734	2.16101e-24
34	Crip1	1.01141	1.3226e-32
35	Smc4	1.00191	3.86823e-22
36	Cdk1	0.992415	1.47065e-27
37	Ccna2	0.980398	4.28836e-27
38	Dut	0.978197	3.14524e-19
39	Pttg1	0.975116	3.8652e-23
40	Ptma	0.970506	1.90103e-122
41	Ran	0.967449	2.25461e-56
42	Gmnn	0.939084	3.90739e-24
43	Cdc20	0.922097	7.28566e-23
44	Cdkn3	0.913204	1.51122e-33
45	Vim	0.894202	2.00285e-17
46	Anp32b	0.873389	4.70029e-28
47	Hdgf	0.868048	2.65727e-23
48	Hist1h1e	0.866497	1.11259e-21
49	Hist1h2bc	0.85222	5.95909e-26
50	Spc24	0.85171	4.60529e-25
51	Selenoh	0.850737	6.83998e-25
52	Lsm5	0.840552	3.86614e-32
53	Fbxo5	0.814869	1.05656e-20
54	Slbp	0.80541	8.64896e-19
55	Ppia	0.793542	2.41628e-61
56	Calm3	0.781397	3.44141e-26
57	Nasp	0.761936	7.50267e-16
58	Hmgb3	0.76013	1.84833e-14
59	Snrpd1	0.757341	1.02709e-23
60	Dnajc9	0.73396	1.29552e-13
61	Hist1h2ab	0.724652	2.18686e-26
62	Cenpm	0.716792	1.16331e-24
63	Srsf2	0.714794	5.14996e-24
64	Ccdc34	0.713231	3.29716e-22
65	Srsf7	0.711799	8.4167e-19
66	Prc1	0.700586	1.04089e-14
67	Ranbp1	0.699209	5.49538e-11
68	Mcm6	0.694375	8.48161e-19
69	Asf1b	0.692171	1.00384e-21
70	Smc2	0.683521	5.00819e-13
71	Cbx3	0.677057	4.50925e-25
72	Ifi27l2a	0.671086	2.31868e-08
73	Ucp2	0.668383	1.21716e-25
74	Aurkb	0.664071	8.08822e-14
75	Mcm7	0.662863	6.51577e-12
76	Alyref	0.657953	6.53574e-13
77	Cenpe	0.653267	1.79557e-24
78	Pcna	0.652236	3.92968e-14
79	Txn1	0.648432	8.35851e-20
80	Tagln2	0.644808	6.60488e-10
81	Hmgn5	0.640506	1.58297e-12
82	Tipin	0.636954	4.621e-12
83	Dbi	0.636757	1.74804e-10
84	Kif23	0.634772	2.35884e-23
85	Ezh2	0.633489	1.19856e-07
86	Ccnb1	0.626772	1.09196e-19
87	Atpif1	0.622299	1.80344e-14
88	Cenpw	0.620924	2.16236e-14
89	Racgap1	0.618069	3.55969e-15
90	Esco2	0.616179	1.28869e-25
91	Hnrnpab	0.608674	5.11695e-13
92	Tacc3	0.605158	6.32541e-19
93	Kif22	0.598556	2.31298e-16
94	Ncapd3	0.591564	2.83326e-14
95	Hist1h1a	0.58433	7.81737e-18
96	Spc25	0.580449	4.66369e-20
97	Nrm	0.579524	1.75311e-10
98	Clspn	0.574284	2.20431e-27
99	Tuba1c	0.572314	3.69935e-10
100	Mcm5	0.57164	2.95306e-15
101	Neil3	0.567915	9.06439e-26
102	Pbk	0.552438	1.62065e-25
103	Dynll1	0.545236	2.5975e-12
104	Bub3	0.544059	4.14921e-12
105	Hnrnpa3	0.542993	4.75814e-20
106	Gm30211	0.537366	0.00037848
107	Ndufa4	0.532738	3.68944e-21
108	Ndc80	0.529667	3.62538e-20
109	Kif11	0.524624	4.72898e-21
110	Hint1	0.52036	1.18085e-15
111	Uhrf1	0.519194	1.29375e-07
112	Hist1h4d	0.51868	4.35278e-12
113	Shcbp1	0.518341	5.00379e-23
114	Incenp	0.517613	2.1185e-10
115	Hnrnpu	0.511941	2.26847e-12
116	Knstrn	0.503535	7.60469e-15
117	1700097N02Rik	0.500754	4.16748e-09
118	Banf1	0.500111	3.51458e-10
119	Lig1	0.495719	1.08577e-19
120	Hnrnpa2b1	0.494164	3.27383e-16
121	Calm2	0.486206	9.16835e-13
122	Oat	0.485549	1.39484e-08
123	Nap1l1	0.482856	1.20059e-05
124	Orc6	0.481438	2.19555e-10
125	Lbr	0.477323	1.10388e-05
126	Elob	0.476496	2.03352e-18
127	Carhsp1	0.475027	1.44821e-07
128	Hist1h4i	0.474803	1.09742e-10
129	Rrm1	0.473646	4.59174e-09
130	Tyms	0.470784	2.13356e-21
131	Hist1h1c	0.470617	9.88916e-05
132	Ncapd2	0.465699	7.78958e-16
133	Hmmr	0.465279	4.93308e-20
134	Lsm3	0.463956	5.83039e-06
135	Hist1h3c	0.462222	3.59739e-22
136	Lgals1	0.45861	9.27211e-05
137	Snrpg	0.457747	1.41561e-16
138	Arl6ip1	0.456074	2.1823e-05
139	Anapc5	0.453177	4.32732e-06
140	Rad21	0.452983	4.11346e-06
141	Hist1h2an	0.449576	3.37577e-21
142	Emp3	0.444976	9.67476e-07
143	H2-Ab1	0.442555	3.46291e-05
144	Atp5j	0.44255	1.4625e-13
145	Ncapg2	0.44207	1.05917e-22
146	Rfc4	0.44033	8.41918e-10
147	Psip1	0.440022	1.18344e-06
148	Erh	0.439337	6.60488e-10
149	Rpa2	0.437478	4.25088e-09
150	Cdkn2d	0.435309	2.79907e-07
151	Ubald2	0.435245	9.31545e-08
152	Mcm3	0.433914	7.29484e-08
153	Csrp1	0.432965	3.59492e-07
154	Cenpk	0.432895	1.0452e-22
155	Marcksl1	0.430945	0.000114196
156	Hmgn1	0.430021	1.69869e-08
157	Atad2	0.428796	1.55675e-09
158	Knl1	0.426624	1.55171e-13
159	Rbbp4	0.423754	2.02928e-10
160	Anp32a	0.420907	7.03124e-11
161	Calm1	0.418303	6.85964e-14
162	Kif20b	0.413958	7.59955e-16
163	Lsm2	0.412131	4.4003e-06
164	Sgo1	0.411479	9.27039e-19
165	Mis18bp1	0.41135	1.58541e-22
166	Prim1	0.411315	4.93245e-14
167	Magoh	0.406734	7.26735e-06
168	Cit	0.406171	2.3089e-22
169	Usp1	0.404154	6.89434e-07
170	Hist1h1d	0.401572	7.89604e-14
171	Kif15	0.401229	6.74171e-11
172	Dbf4	0.400369	1.37843e-07
173	Cdkn2c	0.399619	2.92474e-16
174	Rnf7	0.397252	1.09821e-09
175	Dtl	0.395832	1.83632e-16
176	Dnmt1	0.39514	2.08743e-10
177	Hnrnpd	0.390698	3.91821e-11
178	Dctpp1	0.390683	1.55435e-09
179	Cox6a1	0.38934	1.02679e-09
180	Snrpf	0.387379	4.74361e-10
181	Atp5g3	0.386515	3.83829e-05
182	Hist1h2bb	0.383858	6.31923e-16
183	Lsm6	0.382997	0.000132561
184	Hpf1	0.381271	3.65512e-05
185	Snrpb	0.377755	1.46417e-12
186	Cenpn	0.374821	4.55288e-16
187	Dlgap5	0.37365	8.47868e-17
188	Rpa3	0.373319	0.000174802
189	Rcc1	0.373144	6.27772e-14
190	Hist1h2bj	0.371652	2.02148e-16
191	Eny2	0.371229	0.000104782
192	Cox7a2	0.36963	2.61536e-12
193	Mad2l1	0.368576	7.8537e-12
194	Raly	0.362213	5.07854e-05
195	Rfc3	0.361331	0.000274666
196	Arhgap11a	0.358668	6.19604e-10
197	Kifc1	0.356482	9.54001e-18
198	Ncaph	0.356278	1.93435e-14
199	Ssna1	0.355734	0.00094045
200	Rangap1	0.347734	7.19061e-07
201	Atp5h	0.345051	1.71055e-10
202	Pimreg	0.344764	2.64189e-20
203	Fkbp2	0.344621	0.000242241
204	Sapcd2	0.344389	4.07552e-19
205	Rnaseh2c	0.342997	0.000288344
206	Ddx39	0.34184	0.000328137
207	Ywhaq	0.340381	3.35309e-05
208	Ube2t	0.339102	8.08822e-14
209	Nsd2	0.339021	7.8033e-05
210	Ppp1cc	0.33824	0.000328425
211	Sms	0.336025	0.00188285
212	Pfdn6	0.335991	0.000523586
213	Smc3	0.335984	0.00268305
214	Nup62	0.33522	1.99343e-10
215	Cdca5	0.334968	5.63112e-18
216	Cenpx	0.333482	0.000403991
217	Ckap5	0.332332	7.35321e-10
218	Haus4	0.331843	1.91093e-12
219	Hist1h3e	0.329478	1.05536e-08
220	Gm8186	0.329119	7.0898e-07
221	Hells	0.325824	3.13665e-13
222	E2f8	0.325715	6.42229e-22
223	Gapdh	0.324386	9.77407e-06
224	Cbx1	0.323519	0.00221716
225	Aspm	0.319101	2.10703e-18
226	Cycs	0.319075	0.00128186
227	Atp5j2	0.316344	2.36685e-08
228	Atp5o-1	0.314758	5.30599e-05
229	Csrp2	0.314168	0.00575685
230	Rad51ap1	0.313006	8.35851e-20
231	Aurka	0.312948	5.12015e-09
232	Cdc45	0.311243	7.04165e-14
233	Ywhah	0.311199	9.2841e-05
234	Gsn	0.31008	5.72072e-09
235	Cox8a	0.310045	7.77388e-10
236	Nde1	0.309764	0.000468717
237	Cep55	0.309654	5.22173e-15
238	Kif4	0.308961	1.33452e-17
239	Cenpp	0.307179	1.02855e-11
240	Exosc8	0.307129	4.4817e-06
241	Pgp	0.306556	0.000707388
242	Plk4	0.304209	1.95082e-07
243	Sgo2a	0.30366	6.75202e-15
244	Zfp367	0.302404	1.25037e-16
245	Rbm3	0.302018	3.26387e-11
246	Hist1h3i	0.300995	7.58461e-16
247	Swi5	0.299774	0.00216155
248	Smc1a	0.298266	0.00733824
249	Rmi2	0.298162	1.34341e-12
250	Topbp1	0.298062	0.000651831
251	Reep4	0.298019	6.29971e-05
252	Tcf19	0.297357	2.46152e-18
253	Ilf2	0.296258	0.00132222
254	Mis18a	0.296078	4.14921e-12
255	Larp7	0.29463	0.000150931
256	Myef2	0.29438	0.000229068
257	Eri1	0.293539	9.3097e-06
258	Hjurp	0.292462	0.000538495
259	Nudt4	0.292132	2.2122e-07
260	Ptbp1	0.291937	0.00776703
261	Prdx1	0.291843	0.000803326
262	Nfyb	0.291828	0.00677847
263	Ybx1	0.291266	1.64693e-05
264	Foxm1	0.290016	1.13485e-15
265	Hist1h4h	0.289249	2.6592e-10
266	Mcm2	0.288878	2.45208e-09
267	Nek2	0.287071	1.39504e-14
268	Mxd3	0.286697	2.19843e-17
269	Clic1	0.285033	4.21037e-08
270	Hist1h3f	0.283121	5.9414e-11
271	Plk1	0.282747	3.59273e-11
272	Ndufb11	0.282466	4.3071e-05
273	Rbbp7	0.28239	1.75061e-06
274	Cenpl	0.281785	1.05648e-14
275	Trim59	0.28162	4.03377e-06
276	2610318N02Rik	0.28158	5.61649e-19
277	Ncapg	0.280905	4.28082e-17
278	Suz12	0.280683	0.0033877
279	Ywhae	0.28028	0.000819375
280	Hist1h2ac	0.279838	5.94636e-06
281	Mrpl18	0.279512	1.73907e-05
282	Cdca2	0.279361	1.61061e-19
283	Prdx4	0.277797	0.00205259
284	Cbx5	0.2776	3.24436e-09
285	Ubb	0.277561	1.23378e-10
286	Mcm4	0.276087	6.84076e-07
287	Pola1	0.27587	3.4354e-16
288	Ska1	0.270258	7.33158e-12
289	Maz	0.269993	0.00389429
290	Bex3	0.268008	0.000147129
291	Rnps1	0.267853	0.000155565
292	Rfwd3	0.267223	3.96275e-11
293	Arntl	0.266402	0.000978263
294	Cenps	0.266017	0.00021669
295	Rex1bd	0.2654	4.68301e-06
296	Haus3	0.264367	0.000137421
297	Ckap2	0.264163	7.9546e-13
298	Siva1	0.263372	0.000880972
299	Ppih	0.261491	0.000120244
300	Kpna2	0.261412	4.30968e-05
301	Bub1b	0.261345	2.40222e-07
302	Ndufc1	0.261193	0.00761225
303	Hist1h2be	0.261094	2.10521e-06
304	Cox5b	0.260039	2.28519e-06
305	Rnaseh2b	0.259813	3.16982e-07
306	Trim28	0.259763	0.00103008
307	Nudcd2	0.258081	5.19957e-06
308	Ndufb7	0.25781	0.00110781
309	Gm42047	0.257754	0.000219743
310	Hist2h2ac	0.257637	5.49649e-13
311	Gas2l3	0.256227	1.27746e-09
312	Depdc1a	0.256046	2.742e-16
313	Tma7	0.255505	1.41675e-05
314	Snu13	0.255438	0.000328732
315	Hnrnpdl	0.254972	0.00101541
316	Spag5	0.254675	2.64151e-18
317	Cd24a	0.254616	0.000820486
318	Cox5a	0.254295	0.00059496
319	Tmsb10	0.25218	3.90243e-06
320	Rdm1	0.251209	9.62451e-07
321	Ubl5	0.25102	0.000468717
322	Wee1	0.250785	1.01279e-07
323	Hist2h2aa1	0.247043	2.08325e-09
324	Paics	0.246409	0.000880972
325	Ak6	0.245883	1.09508e-05
326	Wdr76	0.24555	1.9217e-06
327	Gm10282	0.245227	2.87316e-11
328	Hist2h2bb	0.244475	7.00851e-14
329	Hes1	0.243049	0.000284019
330	S100a10	0.242706	0.00691949
331	Mzt1	0.239577	0.00353577
332	Cenpv	0.239238	1.00236e-05
333	E2f1	0.238606	2.14789e-11
334	Slc24a5	0.235763	0.000280774
335	Snrpd3	0.235689	0.00148716
336	Rfc5	0.235303	3.80985e-07
337	Rhno1	0.23384	0.000266678
338	Cetn3	0.233355	0.0015636
339	Pmf1	0.232702	0.000986478
340	Uqcrq	0.23191	0.00302712
341	Cdc6	0.231725	2.02145e-14
342	Ppil1	0.231574	0.00290407
343	Ndufb8	0.230716	0.00168627
344	Fxn	0.230324	3.27036e-06
345	Hist1h2br	0.228899	2.42629e-14
346	Hsd17b12	0.228766	5.91412e-05
347	Hist1h2bn	0.227672	3.67538e-15
348	Hist1h2bg	0.226825	2.19999e-08
349	Ccnf	0.22599	1.15533e-13
350	Rbl1	0.225859	4.84788e-12
351	Nt5dc2	0.224455	1.09467e-15
352	Fam111a	0.224034	1.10527e-07
353	Kras	0.224014	0.00288841
354	Rad51	0.223558	3.23598e-11
355	Kif18a	0.223014	4.26016e-12
356	Actn4	0.222358	8.43266e-05
357	Hdac1	0.220896	0.00802323
358	Ing2	0.220442	0.00875898
359	Sec61g	0.220266	0.000239736
360	Cdca7	0.220011	3.42148e-06
361	Cenpc1	0.219857	8.16202e-05
362	Gins2	0.21985	2.62931e-09
363	Mns1	0.219397	1.84983e-12
364	Ankle1	0.218337	5.84913e-16
365	Nuf2	0.218017	2.236e-11
366	Ncaph2	0.215986	2.90398e-05
367	Polr2j	0.215214	0.00972668
368	Melk	0.21333	2.83326e-14
369	Bub1	0.21262	1.02586e-09
370	Rsph9	0.212432	0.000509806
371	Kif2c	0.212119	1.2084e-12
372	D030056L22Rik	0.211885	5.26165e-05
373	Cdc7	0.210318	6.07876e-09
374	E2f3	0.209182	7.37076e-11
375	Ska2	0.208843	3.27427e-12
376	Hspa14	0.208588	0.0069104
377	Smarcc1	0.208295	0.00105493
378	Ccdc18	0.207415	1.48548e-10
379	Bora	0.207409	1.29832e-05
380	Serbp1	0.207377	0.003061
381	Hat1	0.206863	7.84981e-05
382	Dusp1	0.20605	0.00976747
383	Ccne1	0.205901	7.59955e-16
384	Sptssa	0.204971	0.00950235
385	Uchl5	0.203224	0.000184903
386	Lrr1	0.20191	8.91391e-16
387	Hist1h3d	0.201706	1.32928e-06
388	Tfdp1	0.20152	2.96655e-05
389	4930579G24Rik	0.201282	9.31624e-07
390	Cdv3	0.20104	0.00448034
391	Kif20a	0.200703	3.47828e-11
392	Poc1a	0.1998	2.1907e-13
393	Tk1	0.199732	1.6399e-06
394	Sem1	0.199552	3.67638e-05
395	Epb41l2	0.199336	0.00139874
396	Ncbp2	0.19916	0.000102306
397	Cenph	0.199052	8.90152e-11
398	Hirip3	0.198605	6.76764e-07
399	Prpf3	0.197841	2.39007e-07
400	Gtf2f1	0.196545	0.00271982
401	Skp1a	0.19581	3.14884e-08
402	Arhgap19	0.195099	4.10302e-13
403	Cnih1	0.193782	0.000171597
404	Mrpl42	0.193493	0.00514799
405	Rnf26	0.193213	8.21323e-06
406	Syce2	0.191318	1.05935e-11
407	B3gnt2	0.191074	0.00160754
408	Sumo2	0.190811	0.00230948
409	H2afy	0.190764	0.00742682
410	Mybl2	0.188772	6.83365e-13
411	Anapc11	0.188413	0.000979089
412	Plp2	0.188408	3.46291e-05
413	Cdca4	0.188349	0.000229498
414	Chaf1b	0.18828	1.28151e-08
415	Mms22l	0.188016	0.000475632
416	Cdk2	0.187084	8.83834e-05
417	Wdhd1	0.186143	2.4652e-07
418	Sephs1	0.18409	3.73879e-06
419	C330027C09Rik	0.183495	1.81316e-09
420	Nfya	0.182006	0.000437502
421	Syncrip	0.181668	7.3059e-05
422	Hist1h2bm	0.181386	3.83547e-12
423	Samd1	0.180642	9.53572e-10
424	Btbd10	0.179925	4.46796e-05
425	Net1	0.179226	1.05602e-05
426	Ndufa2	0.179123	0.00443932
427	Pkmyt1	0.178281	2.17124e-10
428	Mthfd2	0.177751	1.15431e-07
429	Ect2	0.177013	3.47631e-11
430	Rhoa	0.176672	0.0035549
431	Hist1h3a	0.176211	3.57183e-07
432	Dpysl2	0.175326	1.68319e-05
433	Triobp	0.174822	0.00216553
434	Lef1	0.174805	0.00128358
435	Pknox1	0.172055	5.32567e-06
436	Nfatc2ip	0.171923	0.000506139
437	Golt1b	0.171905	4.80875e-06
438	Haus5	0.171662	3.62626e-09
439	Ska3	0.17153	1.47967e-13
440	Lyar	0.171248	3.97448e-06
441	Atad5	0.170516	2.81786e-08
442	Gins1	0.170432	2.34697e-11
443	Stip1	0.170354	2.75729e-05
444	Cmc2	0.169853	0.00361745
445	Tbc1d31	0.169365	1.42172e-14
446	Psmc3ip	0.169143	6.97051e-09
447	Ccng2	0.168928	0.000803419
448	Fus	0.168928	0.00411327
449	Cep57	0.168127	0.00676052
450	Katnbl1	0.167907	6.06479e-06
451	Dhfr	0.167899	0.0073224
452	Pole4	0.165822	0.00238956
453	Snrpa	0.164944	0.00889748
454	Adk	0.163856	7.06783e-05
455	Acsl5	0.163392	4.62112e-06
456	Spdl1	0.163349	1.9893e-09
457	Efcab11	0.162301	3.72595e-13
458	Anapc15	0.160342	0.00133506
459	Ung	0.160076	6.72124e-06
460	Casp8ap2	0.15999	0.00783093
461	Psat1	0.159336	1.02858e-05
462	Polr2d	0.158907	3.55411e-05
463	Ptges3	0.158878	0.00384423
464	Lnpk	0.158409	0.000349973
465	Blm	0.157069	2.37194e-08
466	Rwdd1	0.156874	0.000812881
467	Ssbp2	0.156752	2.70614e-06
468	Psmd7	0.156466	0.000451222
469	Oaz1	0.156192	0.00249756
470	Arl6ip6	0.155204	0.00110795
471	G2e3	0.154807	7.91228e-07
472	Brip1	0.154619	1.24819e-10
473	Ulbp1	0.153945	2.91785e-10
474	Rpn2	0.153467	0.00205286
475	Tcp1	0.153434	0.00857852
476	Dbr1	0.152181	0.000791628
477	Baz1b	0.152167	0.00857706
478	Rif1	0.15213	0.000558646
479	Psmc1	0.15206	7.12376e-06
480	Uqcr11	0.151206	4.93316e-05
481	Fignl1	0.151056	9.45926e-06
482	Pgrmc1	0.150872	0.000433466
483	Fmr1	0.15047	0.00529978
484	Snrpe	0.150444	0.00667942
485	Nop58	0.150227	0.00893214
486	Kif18b	0.149866	6.60488e-10
487	Dynlt1b	0.149737	0.000994052
488	Chst12	0.14911	0.0035549
489	Hist1h2ak	0.148499	5.84794e-11
490	Cbfb	0.148388	0.0072415
491	Srgap2	0.148201	9.18126e-06
492	Hnrnpk	0.147978	0.00395719
493	Psmd14	0.147945	0.00709109
494	Dsn1	0.146506	6.40922e-10
495	Fam221a	0.145785	4.39882e-07
496	Nudt3	0.145176	0.000310145
497	Gclm	0.144879	1.58824e-05
498	Bard1	0.144247	4.71349e-09
499	Dynll2	0.143713	3.22725e-05
500	Slc29a1	0.143597	7.57063e-05
501	Spast	0.14354	0.00484777
502	Tdp1	0.143205	2.57363e-05
503	Nup50	0.142797	0.000398616
504	Trip13	0.142654	3.63154e-08
505	Cdc25a	0.142072	1.36697e-05
506	Cep295	0.141739	0.000535356
507	Mastl	0.141227	3.51751e-10
508	Bclaf3	0.141136	0.00471195
509	Snrnp35	0.14069	0.00263091
510	Cd82	0.139956	0.000383731
511	Myg1	0.13915	0.00375278
512	Rad18	0.139075	5.38092e-08
513	Fam83d	0.137077	1.88699e-11
514	Cfap36	0.136898	1.72426e-05
515	Zwilch	0.136394	9.01597e-11
516	Gle1	0.136149	0.00235739
517	Espl1	0.135697	9.62909e-09
518	Sfmbt1	0.133878	5.22672e-07
519	Naa50	0.133872	0.000101185
520	Fkbp4	0.133868	1.41675e-05
521	Fcho1	0.133545	0.00304919
522	Fam110a	0.133519	0.000111551
523	Chaf1a	0.13329	2.02431e-07
524	Prr11	0.132684	8.9004e-10
525	H1fx	0.132653	2.7167e-05
526	Psrc1	0.132453	1.68074e-05
527	Med19	0.132444	0.000217279
528	Lmnb2	0.132156	5.06835e-08
529	Mrs2	0.132137	3.10583e-05
530	Rnf141	0.132057	0.000322954
531	Mdm1	0.131736	7.99545e-07
532	Emsy	0.131447	0.00872603
533	1700027J07Rik	0.130655	0.000703142
534	Ttk	0.12987	2.91282e-09
535	Trp53i13	0.129557	2.89026e-06
536	6030408B16Rik	0.129122	0.00127173
537	Rpp30	0.128252	0.00119791
538	Ticrr	0.128081	2.89457e-09
539	Cdkn1a	0.128002	1.19224e-07
540	Pa2g4	0.127314	0.00618652
541	Hist1h2bh	0.127221	6.06186e-08
542	Nup37	0.126949	1.19208e-05
543	Npat	0.126836	8.34246e-05
544	Rtn3	0.125777	0.00594533
545	Nelfe	0.125758	6.90706e-05
546	Ap4m1	0.125383	0.00785255
547	Gtse1	0.125333	4.13654e-10
548	Pole3	0.123665	0.000468717
549	Eri2	0.123342	1.24201e-06
550	Ranbp3	0.122392	0.000136237
551	Nutf2	0.122376	8.22632e-05
552	Prim2	0.122142	0.000264919
553	Brca1	0.122125	4.07508e-06
554	Ift27	0.121873	0.00383192
555	Rpa1	0.121697	0.000225355
556	Ccne2	0.121523	1.10974e-10
557	Larp4b	0.121491	0.00108346
558	Smarcb1	0.121085	0.000111551
559	Hdgfl2	0.120365	0.00325182
560	Ndufb6	0.11993	0.00106221
561	Rnf4	0.119857	0.00645314
562	Pcna-ps2	0.119449	1.23477e-08
563	Ythdf2	0.119297	9.08544e-05
564	Creld2	0.119054	0.00658068
565	Tubg1	0.11901	8.04066e-05
566	Mis12	0.118556	0.000123419
567	Pif1	0.118554	7.98736e-09
568	Polr2l	0.1181	0.000409683
569	Msh5	0.117125	0.00111382
570	Gm28875	0.116947	2.57814e-07
571	Ier5l	0.116813	0.00125646
572	Oxct1	0.116483	4.09452e-08
573	Hmces	0.115883	5.74165e-07
574	Nup93	0.115764	0.000424021
575	Map2k3	0.114868	0.000137819
576	Sf3a2	0.114691	0.0012681
577	Zcwpw1	0.114664	6.45648e-06
578	Rbbp8	0.114615	0.00010645
579	Cenpu	0.114591	4.62873e-07
580	Ppp2r5d	0.114436	3.11569e-05
581	Nrarp	0.114353	3.28737e-08
582	Gpsm2	0.114322	3.15125e-09
583	Haspin	0.114206	5.99966e-06
584	Umps	0.113916	0.00131807
585	Pold2	0.112398	0.00208611
586	Hist1h4a	0.112038	4.41604e-10
587	Ccnh	0.11184	0.0021029
588	D3Ertd751e	0.110061	8.79902e-07
589	Lin54	0.109329	2.96911e-05
590	Taf5	0.108578	0.00318874
591	Nup205	0.10848	7.57063e-05
592	Hspa2	0.108391	0.00302174
593	Zgrf1	0.107751	1.05141e-07
594	Naa10	0.107466	0.00214009
595	Rexo5	0.107343	5.60239e-08
596	Gen1	0.107166	2.91692e-07
597	Hist1h2ai	0.107105	5.13777e-08
598	Bola3	0.106986	0.000550424
599	Utp18	0.106711	0.000920282
600	Wdtc1	0.106527	0.00384079
601	Sart3	0.10645	0.00522468
602	Luzp1	0.10641	0.00758841
603	Rad54l	0.106257	7.98736e-09
604	Ube2l6	0.105991	0.000501395
605	Stub1	0.105234	0.00763574
606	Slc20a1	0.105157	0.000225827
607	Phlda1	0.105092	0.000219722
608	Tmem97	0.104966	6.70242e-07
609	Arl4c	0.104819	0.0082356
610	Xpo1	0.104713	0.0021541
611	St3gal5	0.104401	3.59063e-05
612	Stt3a	0.104398	0.00021595
613	Itgb3bp	0.104196	3.94544e-08
614	Eme1	0.103948	3.25236e-07
615	Zfp101	0.1031	0.00269876
616	Mrpl28	0.103026	1.05677e-05
617	Lin9	0.103023	0.00575867
618	Sdf2l1	0.10273	0.000104928
619	Med31	0.102464	0.000896448
620	Tial1	0.102427	0.00151257
621	Rcor2	0.101603	0.000595281
622	Gm45716	0.101541	0.00142636
623	Ccdc61	0.101106	7.57063e-05
624	Timeless	0.10077	1.66051e-05
625	Iqgap2	0.100424	3.71191e-07
626	Casp7	0.100351	0.000182043
627	Kmt5c	0.100215	0.00215004
