# Supplementary material for: Single-cell genomics identifies distinct B1 cell developmental pathways and reveals aging-related changes in the B-cell receptor repertoire
Source: Cell Biosci. 2022 May 7;12:57. doi: 10.1186/s13578-022-00795-6 (PMC9080186; doi:10.1186/s13578-022-00795-6)
Supplement: Supplementary file 6 — Additional file 6: Table S5. DEGs up-regulated in C4 cells (C4 vs. C3). [file 13578_2022_795_MOESM6_ESM.xlsx]

## Sheet: Sheet1
Table S5
#Whole transcriptome gene expression estimates (scRNA-Seq)
#Title	Single-cell genomics reveals B1 cell development with age
#Contributors	Y. L., J. W., K.L., M. L., S. X., X. L., Z.Z., J. P., P. L., S. G., Z. M., Y. Y.
#supplementary table 5	DEGs up-regulated in C4 cells (C4 vs. C3)
#Columns 1 through 4:	Up-regulated genes, Log fold change > 0.1, FDR < 0.01
	Up-regulated genes in C4	Log fold change	FDR
1	Iglc3	1.62966	4.22905e-35
2	Cd52	1.37782	1.41628e-39
3	Ly6d	1.28529	1.03388e-23
4	Iglc1	1.26929	4.93818e-16
5	Malat1	1.19112	1.00108e-55
6	Ltb	1.00885	2.55122e-19
7	Btg1	0.984158	2.47835e-53
8	Fam129c	0.892734	1.02549e-26
9	Dnajc7	0.826408	7.30593e-24
10	Ighm	0.771461	2.75699e-32
11	Il12a	0.770097	5.45036e-15
12	Arl5c	0.768107	2.64493e-30
13	Cib1	0.761813	1.07622e-18
14	Prg3	0.742544	3.40976e-13
15	Cd69	0.723443	3.12019e-10
16	Cd37	0.721015	1.39612e-27
17	Mcl1	0.706051	4.74393e-16
18	Shisa5	0.684146	3.67159e-17
19	Lsp1	0.682512	1.59144e-16
20	Pax5	0.681578	1.94236e-15
21	Bach2	0.679582	6.58924e-12
22	Atp1b1	0.679111	1.43464e-20
23	Spib	0.675555	1.27357e-14
24	Rgs16	0.670054	4.32103e-11
25	Stk17b	0.666116	1.70613e-12
26	Irf2bp2	0.659854	1.15061e-11
27	Slfn2	0.655592	2.89181e-09
28	Slamf6	0.654283	4.86348e-12
29	Ypel3	0.648469	1.14507e-20
30	Igkc	0.646806	5.36517e-14
31	Clk1	0.631781	2.16401e-12
32	Tifa	0.625912	9.74043e-21
33	Klf13	0.623495	1.03822e-13
34	Hspe1	0.611561	1.27845e-12
35	Aldoa	0.607951	1.95889e-15
36	Txnip	0.603962	5.67896e-09
37	Cd2	0.603243	5.15688e-10
38	Cd79b	0.593746	2.09591e-42
39	Gm8369	0.582696	3.31559e-08
40	Cd74	0.581193	0.000277223
41	Limd2	0.573907	2.21632e-19
42	Junb	0.570154	4.85832e-07
43	Jund	0.568957	2.98589e-17
44	Slc25a4	0.56523	6.51577e-12
45	Pnrc1	0.556253	9.25616e-14
46	Cox7a2l	0.552942	1.20742e-19
47	C1galt1	0.548685	6.28281e-10
48	Rhoh	0.543366	2.23037e-18
49	Cyba	0.541717	1.04885e-13
50	Vgll4	0.537853	5.81154e-09
51	Mzb1	0.535792	5.02699e-18
52	Rnase6	0.530482	1.00512e-12
53	Dbnl	0.530074	5.32448e-11
54	H2-K1	0.523909	5.69344e-07
55	Ctss	0.520445	2.95051e-14
56	Psme1	0.520283	6.28027e-15
57	H2-T23	0.519786	3.25214e-08
58	Cd79a	0.519223	8.90299e-24
59	Sdc4	0.515553	5.19373e-09
60	Spns3	0.513596	4.63652e-14
61	Sys1	0.513113	6.76347e-09
62	Cd53	0.51111	2.16401e-12
63	Arhgap17	0.509473	7.82375e-11
64	Ncf4	0.508799	2.07056e-12
65	Unc93b1	0.508582	1.5289e-11
66	Myb	0.508571	1.41063e-07
67	Tmem163	0.507942	3.0637e-11
68	Atp6v0b	0.505832	6.97051e-09
69	Plac8	0.505041	0.000422389
70	Cytip	0.502368	1.5131e-10
71	Scand1	0.499841	1.35023e-11
72	Map3k1	0.499502	6.98182e-11
73	Dock2	0.490801	6.30533e-11
74	Eif3e	0.490455	1.16638e-11
75	Cdkn1b	0.489405	1.23477e-08
76	Rbbp6	0.474265	6.66115e-08
77	Pou2f2	0.472688	6.50886e-08
78	Sri	0.465288	7.42149e-09
79	Lyn	0.462987	1.35742e-06
80	Cxcr4	0.45824	2.1431e-06
81	Stk4	0.457736	2.35853e-09
82	Zfp36l1	0.45688	4.68773e-05
83	Npc2	0.456361	4.15923e-07
84	Eef1g	0.454747	1.03419e-08
85	Pim1	0.453849	9.32564e-05
86	Smim14	0.450647	3.10008e-10
87	Btg2	0.448124	9.58727e-07
88	Gabarap	0.447367	5.16064e-12
89	Serp1	0.444536	5.9069e-12
90	Cd19	0.440314	3.30141e-06
91	Ddx54	0.438294	1.93393e-08
92	Eif3f	0.436482	1.98932e-16
93	Cybb	0.436011	2.95981e-15
94	Pdcd4	0.43365	5.8143e-07
95	Cd72	0.432071	6.57734e-08
96	Dusp5	0.430452	2.1066e-06
97	Gpcpd1	0.429857	6.02631e-09
98	Jun	0.429311	0.0014398
99	Sema4b	0.427966	7.60132e-07
100	Epsti1	0.426045	6.11048e-10
101	Swap70	0.42571	2.17124e-10
102	Zfp36	0.425614	5.19957e-06
103	Erp29	0.42501	6.05229e-10
104	Serinc5	0.42406	3.113e-07
105	Mgst1	0.422181	1.66572e-06
106	Vpreb3	0.421921	6.73209e-17
107	Jtb	0.421575	3.59896e-09
108	Calr	0.42123	2.52243e-08
109	Zcchc11	0.420948	1.45073e-05
110	Samhd1	0.41981	1.55109e-07
111	Usp3	0.419211	1.04273e-08
112	Rilpl2	0.414799	1.40188e-10
113	Irf8	0.412909	8.07982e-11
114	Smap2	0.412395	2.62448e-08
115	Siglecg	0.412023	5.04477e-07
116	Rab21	0.411093	8.87926e-06
117	Tex261	0.408909	3.23263e-08
118	Mettl23	0.408286	2.18956e-09
119	Mrps16	0.406855	3.92131e-09
120	Suclg1	0.406598	7.83971e-09
121	Tbc1d1	0.405909	1.09364e-07
122	Cd38	0.405436	7.66791e-07
123	Gimap1	0.404507	1.38148e-07
124	Slc38a1	0.404167	1.42038e-07
125	Ube2h	0.403669	1.75311e-10
126	Fth1	0.403587	1.01761e-14
127	Tbc1d10c	0.403153	2.39216e-12
128	Napsa	0.403023	1.34911e-05
129	Tnfrsf13b	0.402516	6.18134e-06
130	Srp14	0.401341	6.19756e-08
131	Il2rg	0.401135	2.65824e-09
132	Gdi1	0.40082	2.5885e-10
133	Evl	0.399782	1.22459e-09
134	Gpsm3	0.399236	9.24302e-08
135	Gramd3	0.396409	2.75166e-09
136	Tecr	0.395193	2.22837e-09
137	Aldh2	0.393275	1.394e-06
138	Bcl7a	0.391503	1.11777e-05
139	Tcp11l2	0.390729	1.95082e-07
140	Rack1	0.390576	7.51939e-17
141	H2-D1	0.38858	9.64632e-07
142	Mgst2	0.387586	9.85057e-11
143	Eef1a1	0.387291	1.84581e-23
144	B9d2	0.387114	1.33743e-07
145	Rsrc2	0.386084	0.000147048
146	Pycard	0.385345	4.62849e-05
147	Birc3	0.385322	5.3815e-06
148	Mbnl1	0.384121	5.17908e-06
149	Herpud1	0.383495	5.27358e-08
150	Ufm1	0.382784	1.71104e-07
151	Cecr2	0.382417	3.42206e-05
152	Lamtor5	0.380767	5.64498e-06
153	Akap13	0.380468	3.6109e-07
154	Slc50a1	0.379396	1.71104e-07
155	Rbm25	0.376556	7.02327e-05
156	Fam3c	0.375834	5.4308e-10
157	Ikzf3	0.374261	1.19224e-07
158	Pecam1	0.374076	7.23861e-08
159	Ogt	0.373092	2.1393e-05
160	Akap12	0.372866	4.92786e-05
161	Prkcd	0.372601	3.82972e-07
162	Grap	0.372449	2.30183e-06
163	Mdp1	0.371628	5.48233e-11
164	Ddt	0.371384	2.27788e-07
165	Foxo1	0.3697	0.000153246
166	Cirbp	0.368875	9.08544e-05
167	Ccnl1	0.368432	0.00024595
168	Rgs2	0.368016	1.07677e-06
169	Dnajc15	0.366586	5.25832e-07
170	Phf3	0.365721	6.97051e-09
171	Ptpn6	0.365481	1.11684e-06
172	2510002D24Rik	0.365127	1.76607e-08
173	Gimap6	0.363576	2.99468e-08
174	Itga4	0.363356	2.14909e-08
175	Gpr171	0.362773	9.88538e-06
176	Trim11	0.361292	5.88447e-08
177	Ppdpf	0.360341	2.03167e-07
178	Jakmip1	0.359611	2.65384e-06
179	Bloc1s2	0.359336	7.75098e-06
180	Lamtor4	0.359163	7.23861e-08
181	Inpp5k	0.358939	6.01585e-06
182	Atp13a2	0.35804	5.04551e-08
183	Ghitm	0.355345	7.29484e-08
184	Pou2af1	0.353733	2.59443e-05
185	Tmem123	0.352549	3.25236e-07
186	Tor1aip1	0.351463	0.000126827
187	Ralgps2	0.35079	9.70532e-06
188	Sdhaf2	0.350657	1.9557e-05
189	Lbh	0.34954	6.97258e-07
190	Avl9	0.349443	5.5426e-06
191	Jak1	0.349155	3.70185e-09
192	Csk	0.349006	9.42075e-05
193	Igbp1	0.34878	2.81786e-08
194	Eif2s3y	0.347761	5.5426e-06
195	Gpi1	0.347716	9.24302e-08
196	Csde1	0.347263	2.44804e-05
197	Ssr4	0.346338	8.94702e-06
198	Ablim1	0.345829	0.0001236
199	Baz2a	0.344241	2.42397e-07
200	Pnisr	0.343062	1.53583e-06
201	Rrm2b	0.342821	2.43714e-06
202	Plgrkt	0.342721	2.17891e-08
203	Fau	0.342498	4.03998e-31
204	Supt4a	0.342444	1.07181e-06
205	Cdk9	0.341329	3.35309e-05
206	Rsrp1	0.341325	0.000966783
207	Txndc11	0.339338	4.78927e-05
208	Mrpl43	0.339293	1.23987e-07
209	Mff	0.339179	7.99665e-06
210	Ebf1	0.337035	3.18464e-08
211	Pold4	0.336837	5.87886e-05
212	Mrpl32	0.33556	5.2143e-08
213	Mkrn1	0.335207	5.32567e-06
214	Bax	0.334515	7.66791e-07
215	Ttc5	0.334508	2.7625e-06
216	Cerk	0.334123	9.58951e-05
217	Zfp622	0.333912	0.000612532
218	Dusp2	0.333245	0.0063351
219	Csnk1a1	0.33259	6.50979e-05
220	Cplx2	0.33258	0.00293988
221	Mxd4	0.331975	5.76384e-05
222	Cd55	0.330753	2.12607e-06
223	Atxn7l3b	0.330449	0.00014631
224	Psap	0.330004	2.86524e-05
225	Arpc5	0.328546	9.65714e-07
226	Chmp4b	0.327962	0.000135459
227	Tacc1	0.327906	0.0021617
228	Dok3	0.327731	0.000318137
229	Coq7	0.32759	2.00582e-06
230	Heatr6	0.327219	5.83313e-07
231	Smg6	0.327117	1.71195e-06
232	Jmjd1c	0.326807	5.84409e-06
233	Parl	0.326145	2.37214e-06
234	Rgs19	0.325856	3.24752e-06
235	Rag1	0.325627	6.32027e-05
236	Selenow	0.325506	0.000781498
237	Cox14	0.325245	3.81313e-07
238	Eif3i	0.325126	5.75186e-07
239	Prdx2	0.323888	5.69344e-07
240	Btf3	0.323744	1.77688e-11
241	Hspa5	0.323688	0.00206199
242	Tnfrsf13c	0.323501	0.00241594
243	Mrpl24	0.322903	2.77088e-08
244	Slc38a2	0.321896	0.0021515
245	Irf2	0.320685	6.87833e-05
246	Gpbp1	0.320633	5.14907e-05
247	Emc10	0.320216	3.23419e-08
248	Pts	0.320045	1.35287e-05
249	Tapbp	0.320026	1.24704e-06
250	Arid4b	0.319828	0.000182043
251	Cacna1e	0.319792	3.90577e-07
252	Glrx5	0.319224	1.59575e-05
253	Aes	0.318587	0.000522947
254	Il16	0.318	4.16549e-06
255	Nop53	0.317262	2.18744e-05
256	Bnip3l	0.316938	0.00119602
257	Nfkbie	0.316462	5.72394e-06
258	Ptprc	0.315801	0.000100667
259	Atp6v1f	0.315674	5.29922e-06
260	Sp110	0.315509	2.12503e-05
261	Cuta	0.314837	6.92183e-05
262	Mrpl9	0.314616	1.11717e-05
263	A630001G21Rik	0.314366	0.000100114
264	Arhgap30	0.314213	0.000525089
265	Commd6	0.313784	0.000115006
266	Rbm5	0.310978	7.57063e-05
267	Dgkd	0.310742	5.7112e-06
268	Hck	0.30988	1.63706e-09
269	Sh3kbp1	0.309809	7.20239e-06
270	Csnk2a1	0.309544	0.000232912
271	Syk	0.308918	0.000149488
272	Bod1l	0.306721	0.000978023
273	Blk	0.306665	5.57786e-05
274	Reln	0.306612	1.44544e-05
275	Rftn1	0.306136	5.31898e-06
276	Fam103a1	0.304481	0.000754107
277	Blnk	0.304438	0.00258827
278	Ppp1r15a	0.303522	0.000258239
279	Sec62	0.303046	0.00292853
280	Map1lc3b	0.302381	5.85765e-06
281	Vbp1	0.301102	0.00530407
282	Pim2	0.300938	5.68956e-07
283	Spg21	0.300876	0.000193526
284	Pqbp1	0.300596	6.84076e-07
285	Cct2	0.298407	0.000168268
286	Fuca1	0.298396	3.99789e-06
287	Rchy1	0.298253	0.000134729
288	Klhl24	0.297292	0.000590023
289	Rcsd1	0.297263	0.00317097
290	Txndc9	0.296653	0.000269594
291	Sik1	0.296377	1.89689e-05
292	Ttc14	0.29623	5.3973e-05
293	Eif5	0.296076	0.00166903
294	Eif3d	0.296064	0.000666645
295	Prr13	0.29595	1.51047e-06
296	Pik3ip1	0.295683	5.97766e-05
297	Idnk	0.294935	0.000632759
298	Arid3a	0.294493	3.61868e-07
299	Pqlc1	0.294252	4.69786e-09
300	Gm5914	0.29355	0.000252348
301	Hmgcl	0.292263	6.98316e-07
302	Yipf4	0.292028	3.08617e-06
303	Rsl24d1	0.291747	2.04365e-06
304	Stambpl1	0.291239	0.00123231
305	Cyth1	0.288896	0.000172526
306	Prorsd1	0.288512	9.2799e-06
307	Rab14	0.288491	0.00367374
308	Ing4	0.287854	6.20557e-07
309	Isca2	0.287355	0.000360389
310	St8sia4	0.286703	0.000230766
311	Slc25a5	0.286699	1.96181e-05
312	Aff3	0.286646	2.44235e-05
313	Man2b1	0.286354	1.04957e-06
314	BC035044	0.286096	0.00346818
315	Pkn1	0.285455	1.26246e-05
316	Srsf5	0.28518	3.7486e-05
317	Zcchc7	0.285179	1.74114e-05
318	Fam53b	0.285003	0.00354303
319	Ftl1	0.283605	6.83815e-08
320	Kxd1	0.283582	9.80877e-06
321	Syf2	0.283483	3.40015e-05
322	Ypel5	0.283059	0.000169951
323	Parp1	0.282786	1.68945e-06
324	Acads	0.282386	9.41301e-08
325	Otub1	0.281732	2.28031e-07
326	BC031181	0.281723	0.000114139
327	Stxbp2	0.281484	4.99916e-07
328	Scimp	0.280893	2.33486e-06
329	Slc12a6	0.280865	0.000463564
330	Mfsd10	0.280716	1.49264e-07
331	Tcf4	0.2807	0.0036632
332	Psmc5	0.280545	8.26399e-05
333	Ddx24	0.279267	0.000103215
334	Ddx5	0.278812	5.17513e-09
335	Arpc3	0.278294	1.14469e-07
336	Aff1	0.278146	4.69941e-05
337	Atf7ip	0.277834	0.00674399
338	Apobec3	0.277806	0.000886089
339	Med13	0.277547	0.000122429
340	Fbxl12	0.277484	0.00697391
341	Cyb5a	0.277036	2.05077e-05
342	Limd1	0.276829	0.000133462
343	Ppp1r14b	0.276613	0.00431224
344	Eif3m	0.27633	9.71129e-05
345	Snx4	0.276199	2.03275e-06
346	Foxp1	0.27604	0.000118518
347	Ttpal	0.275281	3.14582e-06
348	Naca	0.274658	1.15841e-08
349	Mknk2	0.274511	3.41425e-07
350	Tmem106b	0.274077	0.000425563
351	Pkig	0.273993	5.77866e-05
352	Pde4b	0.273435	0.00254517
353	Mast4	0.272675	0.00435284
354	Trappc2l	0.272093	4.9538e-05
355	Acaa1a	0.272074	6.28262e-08
356	Rpp25l	0.271788	3.48925e-05
357	Taf1d	0.270034	9.62616e-06
358	Ctso	0.269879	3.99066e-06
359	Kdm5b	0.269787	2.62764e-06
360	Serinc1	0.26959	1.16649e-05
361	Ndufb5	0.269345	0.000849712
362	Hcls1	0.269111	7.85948e-05
363	Srrm2	0.268824	0.00121379
364	Eef2	0.268472	0.000132132
365	Idh3b	0.268206	0.000118117
366	Tmem59	0.267725	0.00316306
367	Cd1d1	0.267677	0.000117326
368	Tmem128	0.267025	0.000137421
369	Cdc37	0.266619	0.00139874
370	Bckdha	0.265727	3.46061e-05
371	Nfkbia	0.265695	0.000741291
372	Fbxl5	0.265663	0.000229215
373	Mob4	0.265419	0.0089624
374	Ets1	0.265307	0.00108878
375	Lyz2	0.264592	0.00318482
376	Ctsz	0.264422	2.60207e-05
377	Colgalt1	0.264384	3.65157e-05
378	Hdac7	0.264074	0.00059834
379	Rtcb	0.263733	0.00128186
380	Becn1	0.263676	7.55624e-05
381	Chmp5	0.263519	4.62042e-05
382	Cdc40	0.263448	0.000636403
383	Gas7	0.262965	7.98623e-05
384	Mak16	0.262839	0.000160775
385	Cbll1	0.262835	0.000417477
386	Timm10b	0.262657	0.000140691
387	Ptp4a3	0.262572	0.000360952
388	Cbx4	0.262357	3.75542e-05
389	Rhob	0.262097	0.00038322
390	Rab24	0.261118	0.00100659
391	Msi2	0.261046	0.00271226
392	Tpd52	0.260273	6.72124e-06
393	Pebp1	0.259877	2.24531e-05
394	Ech1	0.258863	0.000186713
395	Akr1a1	0.258858	0.00278209
396	Gm13012	0.258803	0.000178058
397	Mgea5	0.25872	3.90889e-05
398	Zfp292	0.258427	0.00056505
399	Irf4	0.258307	0.00116741
400	Ms4a1	0.257969	0.00389615
401	Bola2	0.257892	5.43079e-06
402	Chd2	0.257826	0.0034937
403	Tyrobp	0.257763	0.000537254
404	Rlim	0.257335	0.000149678
405	Fam49b	0.256253	0.000826624
406	Rap1a	0.25612	0.00907742
407	Ccdc59	0.256095	0.000243054
408	Txn2	0.255721	0.00375813
409	Svbp	0.255506	0.000432746
410	Fcrla	0.254849	0.000653892
411	Zmynd8	0.254652	4.62042e-05
412	Tbc1d17	0.253464	6.61278e-06
413	Cr1l	0.253006	3.91284e-05
414	Uqcc3	0.252668	0.000653552
415	Aup1	0.252014	0.000212858
416	Neil1	0.251831	0.000258103
417	Aftph	0.251719	1.29382e-07
418	Mgat1	0.251266	5.44075e-05
419	Ddx41	0.251007	2.7755e-06
420	Mrpl36	0.250962	2.20877e-05
421	Akirin1	0.250067	0.000132592
422	Otulin	0.249878	0.00137658
423	Rsrc1	0.249442	9.54962e-06
424	Slc25a51	0.249419	5.44764e-06
425	Mrps34	0.249392	3.61443e-05
426	Csrnp1	0.249303	1.9557e-05
427	Atxn10	0.248048	2.54463e-07
428	Lamtor1	0.247925	0.00129838
429	Mirt1	0.247844	0.000366332
430	Chmp2b	0.247727	1.33775e-05
431	Arid1b	0.247306	0.00471214
432	Psmb4	0.247228	0.00941309
433	Acbd3	0.247061	3.60326e-05
434	Ube2b	0.246988	0.00645314
435	Dstn	0.246316	0.000161254
436	Ifi203	0.246035	0.00171318
437	2410015M20Rik	0.245917	0.00068165
438	Traf5	0.245808	0.00328576
439	Itm2b	0.245728	0.00285828
440	Brk1	0.245357	0.000252997
441	Edaradd	0.245187	1.77727e-06
442	Dnaja2	0.244841	0.00270239
443	Polr2c	0.244652	0.00127767
444	Klhl6	0.244642	0.00804504
445	Arpc5l	0.244588	0.00490467
446	Ogdh	0.244575	1.89666e-06
447	H2-Oa	0.244355	2.53562e-06
448	Zcchc6	0.244313	0.00118499
449	Gripap1	0.244309	1.20902e-05
450	Scp2	0.244307	2.57361e-05
451	Nme7	0.244071	0.000188231
452	Eif2ak3	0.243893	2.18947e-05
453	Xbp1	0.243891	0.000226523
454	Trp53inp1	0.243663	0.000522914
455	Chrac1	0.243512	0.00144179
456	Snapc5	0.243346	0.000986392
457	Snrnp27	0.24261	0.00148976
458	Tln1	0.242543	0.000648813
459	Akap9	0.24249	0.00153954
460	Tcf25	0.242485	0.000370955
461	Paxx	0.242347	0.000397606
462	Phf14	0.24209	0.000395812
463	Rnf10	0.241738	0.000322531
464	Dctn2	0.24165	9.70342e-05
465	Commd2	0.241487	2.19117e-05
466	AB124611	0.241466	7.98001e-06
467	Ube2q1	0.241329	9.92955e-05
468	Bcl11a	0.241326	3.95397e-05
469	Pten	0.240996	0.00576268
470	Arpc4	0.24096	0.000352162
471	Tmed9	0.240806	0.00639163
472	Commd9	0.24051	1.01772e-06
473	Xpa	0.239748	7.06875e-07
474	Wsb1	0.239161	0.00733014
475	Zbtb18	0.239095	9.17363e-05
476	4930523C07Rik	0.239027	0.000884434
477	Chmp2a	0.23822	0.00215004
478	Srgn	0.238212	0.00111456
479	Abhd17a	0.237995	0.00164891
480	Gm26740	0.237735	0.00080598
481	Zfand6	0.237184	0.00890735
482	Lgmn	0.235947	0.000558622
483	Sp100	0.235936	0.0010849
484	Psen2	0.235595	5.64484e-06
485	Akna	0.235044	0.00202292
486	Hectd1	0.234819	1.04571e-07
487	Rabac1	0.234607	6.46272e-05
488	Stx5a	0.234576	0.000328766
489	Marcks	0.234467	0.00618832
490	Snx5	0.234411	0.000437959
491	Aprt	0.233771	1.23401e-07
492	Pdha1	0.23334	2.0802e-07
493	Baz2b	0.233251	0.0046854
494	Kdm7a	0.233142	3.74714e-05
495	Tpm1	0.232823	0.000438988
496	Higd2a	0.23277	1.95671e-05
497	Mtss1	0.232308	0.00453513
498	Tmem160	0.231952	7.47215e-07
499	Stx7	0.231843	4.13289e-05
500	Ankrd12	0.231834	0.000651831
501	1110008P14Rik	0.231552	0.000646376
502	Mylip	0.231014	0.0036301
503	Tbc1d20	0.230676	0.000439787
504	Tmem147	0.230473	3.08617e-06
505	Arhgap15	0.230462	0.000147129
506	Ndufa8	0.22995	0.00157902
507	Yipf3	0.229602	0.000814414
508	Wdfy4	0.229389	5.14859e-07
509	Zfp330	0.229172	0.00166605
510	Zbtb7a	0.229132	0.00305206
511	Tpt1	0.229077	9.14241e-11
512	Ccdc12	0.228929	0.00471811
513	Mrpl49	0.22873	0.000369313
514	Nsd1	0.227645	2.27358e-05
515	Ccr7	0.227477	0.00179426
516	Senp6	0.227162	0.000163315
517	Kdm5a	0.226973	7.98289e-05
518	Aurkaip1	0.22655	0.000920282
519	Ctsa	0.226438	8.70949e-06
520	Vamp8	0.226305	0.00740713
521	Dpp4	0.22608	0.00080598
522	Esd	0.225665	0.00158243
523	Arpc1b	0.225663	0.00301002
524	Actr3	0.225568	0.000300808
525	Mrps35	0.22522	1.97677e-07
526	Itsn2	0.224883	5.56905e-05
527	Hbp1	0.224753	0.00490468
528	Pdcd2	0.224698	3.64965e-06
529	Arpc2	0.224645	0.00140935
530	Lmbrd1	0.224467	0.00045154
531	Commd4	0.224102	4.75333e-05
532	Ring1	0.223799	4.32732e-06
533	Stk3	0.22366	0.00987492
534	Ncor1	0.223437	0.00471214
535	Ndufa6	0.22328	0.00163783
536	Ostf1	0.222983	0.00357808
537	Sptbn1	0.222895	0.00269876
538	Brd7	0.222723	3.90889e-05
539	Ankrd44	0.222451	0.00073066
540	Commd7	0.222178	7.12753e-07
541	Ddx50	0.222105	0.000203772
542	Gpd1l	0.221977	0.00993749
543	Lgals8	0.221787	4.76558e-07
544	Sh3bgrl3	0.221374	0.0023222
545	N4bp2l1	0.22117	0.000778737
546	Arid4a	0.221113	0.00594837
547	Ifngr2	0.22107	0.00183434
548	Psmd8	0.22033	0.00115514
549	Zfp131	0.220083	3.90889e-05
550	Cct4	0.219932	0.00257238
551	Pam16	0.21979	1.74127e-05
552	Bptf	0.219782	0.000334387
553	Usf1	0.219749	0.000515159
554	Mif	0.21885	0.00100629
555	Ndufs2	0.218647	1.33775e-05
556	Irf5	0.218411	0.000271555
557	Ptpn1	0.218192	8.20912e-05
558	Ktn1	0.217323	0.00760969
559	Nfkb2	0.217273	0.000105799
560	Cnn2	0.217021	5.11773e-05
561	Stx16	0.216912	0.00136345
562	Rnf113a2	0.216849	4.03755e-05
563	Smco4	0.216679	0.0021617
564	Kctd3	0.216432	0.00243215
565	Elf1	0.216195	0.000129132
566	Prps2	0.215912	0.00348174
567	Rbm39	0.215473	6.58785e-05
568	Rrp1	0.215469	0.000321169
569	Dctn6	0.215232	7.02806e-06
570	Mcts1	0.214565	1.27636e-07
571	Svil	0.21441	8.59899e-06
572	Dpm2	0.213945	0.000948833
573	Scfd1	0.213846	1.02082e-06
574	Ctsd	0.213196	9.62102e-05
575	Top2b	0.212853	0.00187417
576	Rnaset2a	0.212709	0.00947594
577	Cmas	0.212616	0.0015163
578	Plk2	0.212581	0.000504001
579	Atp6v0d1	0.211853	0.00064445
580	Psma5	0.211699	5.21213e-05
581	Nfkb1	0.211581	0.00328273
582	Stx8	0.211266	1.90952e-05
583	Sufu	0.210788	0.000143546
584	Ivd	0.21067	0.000317052
585	Sucla2	0.210537	1.04446e-09
586	Idh3g	0.210164	0.000216383
587	Calcoco1	0.21006	2.22635e-05
588	Dusp6	0.210024	0.00157892
589	Trappc6a	0.209868	0.00491214
590	Prdx6	0.209663	0.00066613
591	Pfdn5	0.209632	0.000155836
592	R3hdm2	0.209536	0.000524159
593	Eif3c	0.20897	0.000208487
594	Rictor	0.208749	0.00111283
595	Yy1	0.208638	0.000896915
596	Rbck1	0.208628	7.80347e-05
597	Sqstm1	0.20853	0.00578339
598	Vdac1	0.208388	4.83814e-05
599	Mef2c	0.208308	0.00873888
600	Ufc1	0.207762	0.000333404
601	Chst3	0.207677	0.000663096
602	Rbm7	0.207307	1.24481e-06
603	Ddx3y	0.207231	0.000252348
604	Rexo2	0.207115	2.851e-06
605	Plekhj1	0.207053	0.00308716
606	Tigd2	0.206716	0.00177012
607	Ddx46	0.206562	6.98165e-05
608	Rtraf	0.206433	0.00316138
609	Sub1	0.2064	0.000715081
610	Akr1b10	0.206325	0.00233398
611	Acox3	0.205881	0.000446904
612	Gm16286	0.205548	0.00555917
613	Celf2	0.205125	0.00285828
614	B4galt1	0.205033	0.00697391
615	Snx29	0.204978	0.00105608
616	Thoc2	0.204942	0.000543905
617	Faf2	0.204842	4.40148e-05
618	Ly86	0.204767	0.00389615
619	Eif3l	0.204657	0.000938965
620	Dpm1	0.203818	0.00905779
621	Elovl1	0.203718	5.77866e-05
622	Cops6	0.202911	0.000370955
623	Slc28a2	0.20247	8.76957e-06
624	Fermt3	0.202043	0.00594837
625	Wdr26	0.201981	8.70494e-06
626	Psmd9	0.201278	0.00378143
627	Max	0.201131	0.00154966
628	Emc6	0.200975	0.00373508
629	Abcg1	0.200821	0.00063276
630	Rnf138	0.200642	0.000165519
631	Plekho1	0.199906	0.00174746
632	Smarcd2	0.199493	6.62969e-05
633	Ttc33	0.199431	2.24738e-05
634	Lztfl1	0.199352	0.000695868
635	Chd1	0.198919	0.000194245
636	Oxa1l	0.198773	1.29455e-05
637	Map1lc3a	0.198764	0.000292209
638	Dcaf8	0.198362	1.33892e-05
639	Haghl	0.198303	8.27425e-05
640	Osgep	0.198183	4.29223e-06
641	Eif3a	0.198065	8.45629e-05
642	Zkscan3	0.198045	0.00188691
643	Hes6	0.197801	0.00292853
644	H13	0.197615	1.44717e-05
645	Cbfa2t3	0.197036	0.00772601
646	Hpse	0.196952	6.06355e-05
647	Dlgap4	0.196911	4.54443e-05
648	Nfu1	0.196832	2.59804e-05
649	Vasp	0.196653	0.00020505
650	Zmat5	0.196558	0.000615044
651	Tbcb	0.196554	0.00685867
652	Plin3	0.196257	0.00494178
653	Trp53i11	0.196098	0.000632759
654	Rnf146	0.195459	0.00259231
655	Myo1c	0.195324	0.000148122
656	Rnmt	0.195317	8.60023e-05
657	Prcp	0.195144	0.000198103
658	Dnttip2	0.194573	0.000816897
659	Diablo	0.19452	6.84076e-07
660	Smim3	0.194455	1.74352e-05
661	Crcp	0.194387	3.01125e-05
662	Riok3	0.194374	0.000442709
663	Mrpl17	0.19432	1.76154e-05
664	2610001J05Rik	0.193871	6.38805e-06
665	Cd93	0.193627	1.48263e-05
666	Snap29	0.193533	0.000878955
667	Srpk3	0.193413	5.1344e-06
668	Ncf2	0.193331	3.86091e-05
669	Kmt2d	0.193286	0.000466769
670	Tgfbr2	0.193026	0.000261611
671	Epn1	0.193012	0.00079429
672	Lsm12	0.192976	0.00014697
673	Csnk1d	0.192621	0.00306773
674	Gna13	0.192548	0.000610514
675	Col27a1	0.192516	5.37962e-05
676	2810474O19Rik	0.191909	0.00989524
677	Txndc5	0.191148	0.00033119
678	Snhg12	0.191042	6.64021e-05
679	Ifi47	0.191006	0.000316718
680	Taz	0.190802	5.78677e-06
681	Arhgap45	0.190255	0.00842846
682	Anapc16	0.189497	0.0026149
683	Mycbp2	0.188962	0.000111407
684	Zdhhc20	0.188649	0.00360512
685	Snx17	0.188495	0.000113622
686	H2afj	0.18845	0.00538614
687	Il21r	0.188104	0.00175557
688	Cops8	0.188001	0.000900795
689	Siah2	0.187605	0.00249058
690	Susd3	0.187554	0.00064617
691	Ptp4a1	0.187305	0.000445547
692	Gstt2	0.187211	2.82898e-05
693	Rab18	0.187198	2.61603e-05
694	Hsp90ab1	0.187076	0.00747483
695	Sav1	0.186437	4.40448e-07
696	Rb1cc1	0.185936	0.0074329
697	Eif3h	0.185918	0.00321646
698	Treml2	0.185638	2.33126e-05
699	Zufsp	0.185577	0.00157892
700	Spty2d1	0.185544	0.00847392
701	Golga7	0.185418	0.000530201
702	Pop5	0.185283	6.2353e-05
703	Bin3	0.18525	1.16649e-05
704	Bcl2l1	0.184836	0.00150953
705	Ssbp1	0.184588	4.02475e-05
706	Irak1	0.184481	2.57306e-06
707	Trabd	0.184316	0.0016102
708	Atp5d	0.184214	0.00602349
709	Btrc	0.18386	5.75788e-06
710	Slc35b3	0.183764	0.000933209
711	Btk	0.18363	0.00192198
712	Otud5	0.183525	0.00428158
713	Cdadc1	0.183506	2.83769e-05
714	Prkce	0.183114	0.00287991
715	Zfp106	0.182909	0.000127819
716	Zrsr2	0.182897	0.00334349
717	Timm22	0.182825	5.55022e-05
718	Was	0.18242	3.65157e-05
719	Mrpl34	0.182396	0.000211637
720	Fbl	0.182325	1.13708e-07
721	Mlx	0.18207	3.94161e-05
722	Sra1	0.182042	3.67601e-06
723	Stoml1	0.181886	1.7565e-05
724	Lynx1	0.181871	0.00602349
725	Tank	0.181869	0.000447517
726	Cdip1	0.181866	0.00170797
727	Morc3	0.181718	0.000257332
728	Gtf2e2	0.181654	4.54443e-05
729	Cab39	0.181645	0.000238856
730	Smndc1	0.181521	0.00364616
731	Upf2	0.181028	0.00858512
732	Scd1	0.180937	0.000181481
733	Kmt5b	0.180015	0.00200007
734	R3hdm4	0.179891	0.000169722
735	Rnf111	0.179882	0.00524647
736	Fchsd2	0.179867	0.000870445
737	Fbrs	0.179555	0.000356671
738	Ccdc115	0.179462	9.45926e-06
739	Ccndbp1	0.179431	0.000206781
740	Yipf1	0.179336	0.00066613
741	Mafk	0.179118	0.00120303
742	Itfg2	0.178154	6.52832e-05
743	Gm30054	0.177519	0.000403991
744	Rabggtb	0.177474	0.000206272
745	Cd22	0.177428	2.04201e-07
746	Stk16	0.177213	2.39549e-05
747	Atg16l2	0.176493	0.00165051
748	Gm26735	0.176206	0.000918257
749	Rai1	0.176089	0.000327128
750	Capns1	0.175656	1.63003e-08
751	Tmsb4x	0.17552	0.00298723
752	Col5a3	0.17552	0.00984928
753	Dcaf11	0.175428	0.00136512
754	Fip1l1	0.175174	0.0015276
755	Tapt1	0.174681	0.00929563
756	Eef1b2	0.174491	0.00625491
757	Pstpip1	0.174429	0.00036938
758	Kdm1a	0.174296	0.007174
759	Arhgap25	0.174293	0.00108001
760	Hadha	0.17425	3.11998e-05
761	Ube2j1	0.174158	0.00619406
762	C1qbp	0.173838	5.3815e-06
763	Tap2	0.173797	0.00135268
764	Ccdc174	0.173724	0.00227178
765	Nsrp1	0.173315	0.000108742
766	Glrx2	0.173285	0.00105507
767	Slc25a36	0.173285	0.00212369
768	Mob1a	0.173282	0.00663146
769	Osbpl9	0.173264	0.00384079
770	Adm	0.172852	1.54729e-05
771	Tmc6	0.172703	0.000511684
772	Degs1	0.172608	0.000540287
773	Rbfa	0.172419	0.000660258
774	Polr2e	0.171317	2.69424e-06
775	Ube2f	0.171035	0.0064179
776	2210016L21Rik	0.17097	0.000119754
777	Abcd1	0.170769	5.69654e-06
778	Fam174a	0.170605	2.10152e-05
779	Phkg2	0.170604	0.00270527
780	Vps13a	0.170433	0.000288344
781	Pld4	0.170176	0.00842409
782	Slc15a4	0.169942	0.00199831
783	Rnf130	0.169799	0.000191245
784	Vcp	0.169606	0.00237197
785	Syngr2	0.169598	0.00103287
786	Slc25a17	0.169552	1.15528e-06
787	Tgfb1	0.169459	0.00594837
788	Uqcrh	0.169424	0.00675734
789	Neurl3	0.169237	0.000715081
790	Nrd1	0.16914	0.0010433
791	Brd1	0.16905	0.00730133
792	Tram2	0.169036	0.00190255
793	Scnm1	0.169016	5.97771e-05
794	Wasf2	0.168992	0.000178058
795	Lman2	0.168882	0.00328646
796	Mkln1	0.168782	0.00168437
797	Cdc26	0.167719	0.00128138
798	Exoc3	0.167588	0.00804743
799	Atp2a3	0.167181	0.000166146
800	Mrps26	0.167101	0.000633851
801	Tmed3	0.167087	0.000463915
802	Ublcp1	0.167016	0.00150778
803	Pop7	0.166341	0.00549008
804	Bank1	0.166052	0.000535356
805	Mat2b	0.165679	0.00316684
806	Taf6l	0.165541	0.000653892
807	BC017643	0.16552	0.000394778
808	Gabarapl2	0.165519	0.00762134
809	Sdhaf1	0.165165	0.00327955
810	Lrmp	0.164814	0.00719686
811	Pes1	0.16429	0.0015636
812	Eci2	0.164212	0.000688062
813	Slamf7	0.164202	6.16215e-05
814	Rad17	0.164147	0.000812881
815	Lypla2	0.164007	0.000551998
816	Adam10	0.163784	0.000918117
817	Zkscan14	0.163754	0.00184148
818	Hmg20a	0.163611	4.70452e-05
819	Cux1	0.163611	0.00506472
820	Gga2	0.163391	0.00148172
821	Ccdc28b	0.16313	8.41779e-05
822	Ube2w	0.16275	0.0016903
823	Inpp5d	0.162523	0.00519058
824	Acss1	0.16243	0.000498059
825	Pdlim2	0.162419	9.76823e-05
826	Ogfrl1	0.162265	0.000292453
827	Arid1a	0.162225	0.00321219
828	Aamp	0.162179	5.85742e-05
829	Os9	0.162103	0.00642021
830	Rasal3	0.162042	1.33775e-05
831	Mrps28	0.161836	0.000873094
832	Surf2	0.161798	0.000919436
833	Map4k4	0.161764	1.71169e-05
834	Dock8	0.16143	0.00175764
835	Sbno1	0.16136	0.00511078
836	Cetn2	0.16131	0.00352274
837	Myzap	0.161296	0.00875826
838	Rassf5	0.161266	0.00100629
839	Serinc3	0.161191	0.00284578
840	Etnk1	0.161173	0.00459464
841	Gm26917	0.161159	0.00101438
842	H2-Ke6	0.161137	0.000113091
843	Coro7	0.161131	1.39359e-05
844	Fars2	0.161095	4.53479e-05
845	Twistnb	0.161035	0.00252966
846	Imp3	0.16061	0.00700727
847	Itpa	0.160481	0.00284049
848	H2-Ob	0.159641	0.000947005
849	Tob2	0.159601	0.000531094
850	Apool	0.159597	0.000386205
851	Riok1	0.159551	0.00299199
852	Gatd1	0.15924	7.15708e-07
853	Tmem208	0.158985	0.000519743
854	1110008F13Rik	0.158924	0.00252042
855	Rnf34	0.158875	0.00201765
856	Zmiz2	0.158737	0.00238956
857	Copb1	0.158717	0.000715653
858	Pycr2	0.158256	0.0015276
859	Tnfaip8l2	0.158253	0.00330188
860	Khdrbs1	0.158092	0.00299199
861	Fam53a	0.157652	0.000132329
862	Wdr1	0.157524	0.00152262
863	Zfp593	0.157309	5.9191e-05
864	Secisbp2	0.157297	0.00210941
865	AC149090.1	0.157283	0.000552438
866	Dedd2	0.157109	0.005965
867	Pkm	0.157063	0.000226895
868	Prrc2b	0.156831	0.000640255
869	Lias	0.156743	4.11602e-06
870	Tmed5	0.156427	0.00643064
871	Pdcd6ip	0.156265	0.00530192
872	Cnot6l	0.156154	3.07508e-05
873	Ero1lb	0.156135	0.00373277
874	Il2ra	0.156071	0.00195679
875	C1d	0.155989	0.000138308
876	Dlst	0.155847	0.00148976
877	Aph1a	0.15584	0.00277174
878	Rubcn	0.155502	0.00125072
879	Slc6a6	0.155443	0.00755092
880	Vps4a	0.155434	6.81318e-06
881	Trim44	0.155398	0.00235683
882	Flot1	0.155184	0.000701428
883	Ppcdc	0.155064	0.000878199
884	Cnppd1	0.154996	0.00865972
885	Stk19	0.154771	2.61729e-05
886	Yipf6	0.15473	0.00284995
887	Cops9	0.154696	0.00322844
888	Itpr2	0.1546	0.00156207
889	Ergic3	0.154409	0.00314587
890	Vti1b	0.153931	0.000187862
891	Mtpn	0.153746	0.00220574
892	Trib1	0.153745	0.00506249
893	Alg5	0.153715	1.71169e-05
894	Zeb2os	0.153657	0.00517995
895	Kmt2e	0.153593	0.00138447
896	Mplkip	0.153578	0.00503177
897	Acbd6	0.153409	4.13289e-05
898	Fam193a	0.153335	0.0015636
899	Taok3	0.152971	0.00163783
900	Them6	0.152958	0.000656516
901	Cryzl1	0.152921	0.000218874
902	Trmt112	0.152674	0.00418464
903	Use1	0.152562	0.00132081
904	Rnh1	0.15248	0.0036404
905	Exosc4	0.152369	0.00229588
906	Clk3	0.151933	0.00284311
907	Rnf115	0.151889	0.00171029
908	Mrps18b	0.151831	1.45073e-05
909	Acat1	0.151812	5.32567e-06
910	Pitpna	0.151775	1.51377e-05
911	Gid8	0.151696	0.0083617
912	Tm2d1	0.151672	0.000648173
913	Eif3b	0.151643	0.00145541
914	Eapp	0.151518	6.1482e-06
915	Susd6	0.151492	0.000660258
916	Rae1	0.151251	0.00201421
917	Aff4	0.15118	0.00224972
918	Echs1	0.150886	0.000632737
919	Pgd	0.150878	6.3321e-06
920	Ndufa10	0.150743	2.12607e-06
921	Pex5	0.150658	4.70233e-05
922	Adipor1	0.150483	0.00110465
923	Rbm22	0.150129	0.00701723
924	Snhg6	0.150118	5.34188e-06
925	Psmd10	0.150062	0.00118036
926	Gfi1	0.149977	0.00112179
927	Timm44	0.149953	1.44943e-05
928	Trappc5	0.149678	0.00928394
929	Ola1	0.149592	0.00113466
930	Fam98c	0.149498	3.88634e-05
931	Zbtb24	0.149445	0.000193526
932	Rapgef6	0.149423	0.00135741
933	Ripor2	0.149367	0.000329652
934	Csnk1g2	0.149301	0.00696576
935	Bicra	0.149233	0.00213729
936	Wdr82	0.149215	0.00111382
937	Tspan32	0.149094	5.44951e-05
938	Ecsit	0.14907	0.000108742
939	Sertad3	0.148831	0.00590539
940	Eif4a2	0.148797	0.00207631
941	Dynlt3	0.148748	0.000158589
942	Rpf1	0.148683	0.00157072
943	Atp6v1e1	0.148511	0.00144706
944	Gfod1	0.148473	0.0095568
945	Sla	0.148452	0.00696843
946	Vav1	0.148387	1.52325e-05
947	Unc119	0.148189	0.00506914
948	Rmnd5b	0.147987	0.00352462
949	Dok1	0.147872	0.000288485
950	Grpel1	0.147837	0.000852567
951	Jagn1	0.147837	4.34761e-06
952	Retreg1	0.14715	0.000458193
953	Ino80b	0.147121	7.05192e-05
954	Zfp148	0.146952	0.00152955
955	Arhgef6	0.146791	0.000244945
956	Pik3cd	0.146509	0.0095069
957	Gem	0.146329	0.00332731
958	Vps29	0.146029	5.67667e-05
959	Fdx1	0.145835	0.000561522
960	Tsc22d4	0.145427	0.00192098
961	Dcun1d1	0.144988	2.02918e-06
962	Orai2	0.144984	0.00813147
963	Eif5b	0.144888	0.00179538
964	Ptk2b	0.144816	0.000896448
965	Pcmtd2	0.144749	0.000835668
966	Dpf2	0.144603	2.34852e-05
967	Fbxl20	0.144269	0.00733965
968	Abi1	0.144165	0.000787455
969	Emc2	0.143996	0.00207993
970	Notch2	0.143921	0.00119365
971	N4bp3	0.143759	0.00275278
972	Inafm2	0.143432	0.000419146
973	Fam114a2	0.143003	0.00586805
974	AI467606	0.142658	0.00047047
975	Pbxip1	0.14263	0.00863
976	Smim20	0.142448	0.000953434
977	Hadh	0.142317	0.000340976
978	Malsu1	0.142025	0.00013848
979	Sdf2	0.141971	0.00553906
980	Endou	0.14184	0.0037925
981	Ncoa3	0.14179	0.0016916
982	Ccdc32	0.141762	0.000896448
983	Ttc1	0.141592	0.00268634
984	Sidt2	0.141461	0.00544594
985	Hddc2	0.141382	0.000395769
986	Ren1	0.141129	0.00562846
987	Trit1	0.140944	0.000156827
988	Hip1r	0.140919	0.00246687
989	Araf	0.140864	0.000107638
990	Syvn1	0.140388	0.0014229
991	Rsf1	0.140274	0.00397601
992	Ppp1r12a	0.140223	0.00875898
993	Mtpap	0.140219	0.00544611
994	Mfng	0.140034	0.00558774
995	St3gal6	0.14003	0.000324131
996	Rdh14	0.139854	0.000750408
997	Yif1a	0.139646	0.000735053
998	Galnt11	0.13946	0.0023452
999	Atp6v1d	0.139446	0.00899498
1000	Usp34	0.139346	0.000442184
1001	Nrros	0.139256	0.005393
1002	Fuca2	0.139125	0.000211224
1003	Acd	0.139045	0.00365314
1004	Got1	0.13891	0.000835668
1005	Tnpo1	0.138489	0.000523109
1006	Ankzf1	0.138449	0.000133919
1007	Gpr132	0.13833	0.000211905
1008	1110059G10Rik	0.138171	0.000567685
1009	N6amt1	0.137758	0.00296516
1010	Taf1b	0.137011	0.000152788
1011	Oard1	0.136868	0.00131498
1012	Ascc3	0.136779	0.00244602
1013	Abraxas2	0.136606	0.00870245
1014	Ube2g2	0.136561	0.0022145
1015	Senp2	0.136122	8.6318e-05
1016	Ppig	0.136035	0.000441484
1017	Asah1	0.135337	0.00633267
1018	Dmac1	0.135333	0.000476139
1019	Ikbkb	0.135211	0.000229215
1020	Gtf2i	0.134939	0.000537254
1021	Asnsd1	0.134934	0.00176366
1022	Snapin	0.134801	0.00861169
1023	Erbin	0.134558	0.00652664
1024	Wdr6	0.13453	0.000424899
1025	Grhpr	0.134228	9.08544e-05
1026	Tsr3	0.134115	0.00413239
1027	Nmd3	0.134058	0.00234867
1028	Arid2	0.133867	0.00732821
1029	Iah1	0.133678	0.000197654
1030	Rab10	0.133239	0.00142636
1031	Pus3	0.133135	0.000573153
1032	Man1a	0.133083	0.00224069
1033	Rragc	0.133055	0.0012017
1034	Mapkap1	0.132622	3.5329e-05
1035	Rap2c	0.13225	0.00101269
1036	Pex2	0.131301	0.000333485
1037	Ndufb2	0.131189	0.00348077
1038	Sp140	0.131134	0.00175586
1039	Acot2	0.131046	0.00396421
1040	Arf3	0.130953	0.00295003
1041	Arhgef18	0.130919	0.00703815
1042	H2-M3	0.130889	0.00348654
1043	Stat6	0.130816	0.000803326
1044	Dapk3	0.130727	0.0050798
1045	Alkbh7	0.130716	0.000473517
1046	Adssl1	0.130625	0.00154966
1047	Mterf2	0.130584	0.00121438
1048	Gosr2	0.129638	0.000242466
1049	Nipsnap3b	0.129439	0.000735053
1050	Prdx3	0.129433	0.0021232
1051	Pml	0.129372	0.000547075
1052	Napa	0.129241	5.64574e-06
1053	Las1l	0.129217	0.000721889
1054	Tspyl1	0.129173	0.000171031
1055	Chd7	0.129138	0.00101807
1056	Grn	0.129121	0.00364682
1057	Tbcc	0.128632	0.00654586
1058	Picalm	0.128624	0.00068578
1059	Pyurf	0.128562	0.000533854
1060	Lpp	0.128203	0.00104626
1061	Cnot4	0.12803	0.00156531
1062	Mtfr1l	0.127983	2.18947e-05
1063	Lsm10	0.127913	0.00166757
1064	Qrsl1	0.12787	0.00814199
1065	Dync1li1	0.127803	0.00573737
1066	Supt6	0.127732	0.00097642
1067	Fgd6	0.127159	0.000270364
1068	Arrdc1	0.12708	0.000425563
1069	Lage3	0.126964	4.16549e-06
1070	Akap8l	0.126779	0.00868138
1071	Lactb	0.126645	0.00599407
1072	Tor2a	0.126292	0.00172222
1073	Ankle2	0.126112	0.00106134
1074	Zfp281	0.126051	0.00666696
1075	Ppp4r3b	0.126039	0.000217473
1076	Ddx3x	0.125961	0.00211641
1077	Tpgs1	0.125809	0.00520565
1078	Arih2	0.125744	0.00336576
1079	Snap23	0.125734	0.000621297
1080	Dtx3l	0.125698	0.00197145
1081	Capza1	0.125693	0.000461717
1082	Babam2	0.125611	0.00248065
1083	Rsbn1	0.125446	0.00024122
1084	Ube2z	0.125273	0.00141119
1085	Eif2a	0.12464	7.57063e-05
1086	Ensa	0.124352	0.00697391
1087	Farsb	0.124345	7.21896e-05
1088	Hscb	0.123658	0.000905869
1089	Ddx42	0.123548	0.000343486
1090	Ptgr2	0.123437	0.000530734
1091	Smarca2	0.123434	0.000865225
1092	Mpv17	0.123406	0.000243282
1093	Fam58b	0.123336	0.00284995
1094	Fundc1	0.122994	0.00627999
1095	Cope	0.122982	0.00956572
1096	Pithd1	0.122819	0.00572636
1097	Dennd4a	0.122735	0.00501177
1098	Npepl1	0.122699	0.000109444
1099	Eif4e2	0.122637	0.00496769
1100	Exosc5	0.121924	0.000500974
1101	Ptrhd1	0.121873	0.00357463
1102	Acadvl	0.121478	0.00227958
1103	Epb41l4aos	0.121439	0.0061629
1104	1700123O20Rik	0.12143	0.00559088
1105	Far1	0.121429	0.00165051
1106	Ubr4	0.121343	0.00802323
1107	Clec2d	0.121318	0.00171798
1108	AI413582	0.121266	0.0011669
1109	Slc25a39	0.121185	5.4952e-05
1110	Ythdc2	0.121099	0.00137212
1111	Srp72	0.120995	1.43293e-05
1112	Bcr	0.120729	0.00412576
1113	Rassf1	0.120649	0.000876335
1114	Atg12	0.120525	0.00434988
1115	Aagab	0.120414	0.000886089
1116	Hif1a	0.120306	0.00177661
1117	Poldip2	0.120042	0.00053648
1118	Pabpn1	0.119658	0.00178824
1119	Gmip	0.119634	0.00132535
1120	Bad	0.119571	0.00157633
1121	Zswim8	0.119407	0.00779188
1122	Borcs7	0.11918	0.00471214
1123	Mri1	0.118999	0.000792854
1124	Pex16	0.118942	0.00277444
1125	Cfdp1	0.118922	2.29356e-05
1126	Rnpc3	0.118919	0.00472215
1127	4930453N24Rik	0.118806	0.000292209
1128	Tmem251	0.11868	0.000343585
1129	3830406C13Rik	0.118636	0.00802545
1130	Cd40	0.118603	0.00135425
1131	Med27	0.118491	5.60474e-05
1132	Cbr1	0.11842	0.00118071
1133	Psmd2	0.118304	0.000121583
1134	Tmub2	0.11828	0.00206108
1135	Asb6	0.118259	0.00802888
1136	Thap3	0.118242	0.000794666
1137	Mrpl14	0.118166	0.000157295
1138	Bmf	0.118134	0.00919953
1139	Gh	0.118086	0.00817489
1140	Map4k2	0.118036	0.00111414
1141	Eef2k	0.117747	0.000463915
1142	U2surp	0.117726	0.00511078
1143	Pigx	0.117694	0.00272464
1144	St13	0.117307	0.00125646
1145	Hibadh	0.11719	0.00295337
1146	Vta1	0.117062	0.00056505
1147	Bcas2	0.116964	0.00683492
1148	Fyttd1	0.116865	0.000546446
1149	Zranb2	0.116837	0.00332356
1150	Anxa11	0.11668	0.00159495
1151	Lamp2	0.116639	0.00133627
1152	Mettl26	0.116551	0.000312958
1153	Ppil4	0.116542	0.000209951
1154	Mob2	0.116391	0.000538343
1155	Cwc27	0.116212	0.00413977
1156	Lyl1	0.116045	0.000338388
1157	Nr2c2ap	0.116039	0.00716038
1158	Sh3bp5	0.115995	0.000783644
1159	Arfip2	0.115713	0.00287911
1160	Jmjd7	0.115556	0.00242771
1161	Ddx10	0.115428	0.00126256
1162	Ginm1	0.115391	0.00141931
1163	Mga	0.115368	0.00742682
1164	Ncoa4	0.115015	0.00100629
1165	Rbm27	0.114864	0.00365291
1166	Pepd	0.114858	0.00207349
1167	Dgka	0.114823	0.00986541
1168	Dus3l	0.114706	0.000321645
1169	Sh2b3	0.114655	0.00491981
1170	Rela	0.114466	0.00114031
1171	Taf11	0.114439	0.000223309
1172	Klf7	0.114252	0.00412349
1173	Gpatch8	0.113716	0.00400164
1174	Trim8	0.113517	0.00150729
1175	Imp4	0.113264	0.00384852
1176	Nadk	0.11321	0.00577494
1177	Eno1	0.113179	0.00485411
1178	Pan3	0.113176	0.00530483
1179	Rab22a	0.112939	0.000104107
1180	Babam1	0.112933	8.28921e-05
1181	Cog5	0.112866	0.00405918
1182	Bud23	0.11255	3.27114e-06
1183	Ugcg	0.112515	0.00623911
1184	Setd3	0.112404	0.00508624
1185	Ufsp2	0.112222	0.00236832
1186	Swt1	0.112221	0.00532584
1187	Mterf4	0.112209	0.00153432
1188	Gne	0.1122	0.00956572
1189	Bcap29	0.112057	0.000321645
1190	Mtmr3	0.111482	0.00436414
1191	St6galnac4	0.111286	0.0027651
1192	Helz	0.11128	0.00338423
1193	Mrpl16	0.111115	5.64498e-06
1194	Mpv17l2	0.1111	0.000464536
1195	Gadd45gip1	0.110968	0.000327156
1196	Zfp444	0.110942	0.00540385
1197	Tk2	0.110625	0.00690359
1198	AU019823	0.110549	0.00361412
1199	Atl2	0.110316	0.00878229
1200	Zfp64	0.110227	0.00740764
1201	Bdp1	0.11004	2.28519e-06
1202	Sbds	0.109978	0.00255034
1203	Ift22	0.109907	0.00159544
1204	Ubl3	0.109616	0.000645562
1205	Rab7	0.109604	0.00373277
1206	Fhit	0.10952	0.00492369
1207	2210016F16Rik	0.109445	0.00191588
1208	Thap11	0.109314	7.5636e-06
1209	Ilkap	0.109202	0.00208858
1210	Naxe	0.108946	0.000940668
1211	Eif2ak1	0.108864	0.00277709
1212	Pgpep1	0.108813	0.00205442
1213	Ebpl	0.108632	0.00529641
1214	Arih1	0.108476	0.000194245
1215	Smarcd1	0.108458	0.00177091
1216	Sdhaf4	0.108448	0.00166599
1217	Natd1	0.10837	0.000536517
1218	Zfp800	0.108301	0.00237824
1219	Cds2	0.108267	0.00752939
1220	Adcy7	0.108244	0.00305206
1221	Stx4a	0.108156	0.00609259
1222	Dnal4	0.107833	0.000591746
1223	Eprs	0.107723	0.00114
1224	Mknk1	0.107683	0.00715789
1225	Ift52	0.107119	0.000331706
1226	Evi2a	0.107105	0.00076234
1227	Ube2g1	0.106708	0.00814431
1228	Gpatch4	0.106462	0.00573341
1229	Isyna1	0.106119	0.000140691
1230	1810058I24Rik	0.105994	0.00111013
1231	Rogdi	0.105975	0.00170147
1232	Cdk13	0.105871	0.00924322
1233	Zfyve19	0.105707	0.000143632
1234	Nudt14	0.10552	0.000608652
1235	Med13l	0.10538	0.00152423
1236	Dera	0.105274	0.00115968
1237	Guk1	0.105031	0.00490467
1238	Sssca1	0.104935	0.000187862
1239	Bfar	0.104922	0.00934975
1240	Fibp	0.10484	0.00300734
1241	Orai1	0.104764	0.00578668
1242	Cyb5b	0.104763	5.1344e-06
1243	Dhx8	0.104542	0.00263091
1244	Nckap1l	0.104363	0.0021189
1245	Cog8	0.104347	0.000522718
1246	Alyref2	0.104338	0.00858423
1247	Satb1	0.104051	0.00993291
1248	Ap3b1	0.103668	0.00735715
1249	Ndufaf3	0.10358	0.00336708
1250	Slc7a6os	0.103275	0.000222069
1251	Mthfd2l	0.102955	0.00394189
1252	Dusp22	0.102944	0.00883829
1253	Mmgt2	0.102926	0.0083617
1254	Lrpap1	0.102918	0.00642223
1255	Pmpcb	0.102912	0.00384154
1256	Ctr9	0.102659	0.00538914
1257	Ccdc50	0.102656	0.00303097
1258	Chmp3	0.102219	0.000153198
1259	Hsd17b10	0.102196	0.00165576
1260	Slc39a7	0.101997	0.00157633
1261	Ice1	0.101979	0.00543627
1262	Mef2d	0.101957	0.00246081
1263	Ccz1	0.101624	0.00538914
1264	Ubn2	0.101596	0.00177987
1265	Rasgrp2	0.101579	0.00179902
1266	Cnp	0.101579	0.00409137
1267	Mospd3	0.101455	0.0063324
1268	Lars	0.101219	0.00237799
1269	Aspscr1	0.100931	0.000282626
1270	Lnpep	0.100842	0.00748495
1271	Pdcd6	0.100738	0.00152955
1272	Agpat3	0.100689	0.00969405
1273	Copz1	0.100564	0.000161667
1274	Polb	0.100433	0.000134406
1275	Zfx	0.100317	0.00155598
1276	Hipk2	0.100155	0.00411398
1277	Tcn2	0.100008	0.00993732
