# Supplementary material for: Single-cell genomics identifies distinct B1 cell developmental pathways and reveals aging-related changes in the B-cell receptor repertoire
Source: Cell Biosci. 2022 May 7;12:57. doi: 10.1186/s13578-022-00795-6 (PMC9080186; doi:10.1186/s13578-022-00795-6)
Supplement: Supplementary file 7 — Additional file 7: Table S6. DEGs up-regulated in B1-C5 cells (B1-C5 vs. B1-C3). [file 13578_2022_795_MOESM7_ESM.xlsx]

## Sheet: Sheet1
Table S6
#Whole transcriptome gene expression estimates (scRNA-Seq)
#Title	Single-cell genomics reveals B1 cell development with age
#Contributors	Y. L., J. W., K. L., M. L., S. X., X. L., Z. Z., J. P., P. L., S. G., Z. M., Y. Y.
#supplementary table 6	DEGs up-regulated in B1-C5 cells (B1-C5 vs. B1-C3)
#Columns 1 through 4:	Up-regulated genes, Log fold change > 0.1, FDR < 0.01
	Up-regulated genes in B1-C5	Log fold change	FDR
1	Hspb1	2.05676	1.40801e-271
2	Gnb3	1.97296	0
3	Zcwpw1	1.78913	5.58199e-117
4	C130026I21Rik	1.78607	0
5	Krt18	1.78382	0
6	D10Wsu102e	1.71176	1.0515e-172
7	Anxa5	1.56103	0
8	Ctsc	1.47402	0
9	Blvrb	1.33653	0
10	Fgl2	1.25946	8.03775e-113
11	Pafah1b3	1.22468	0
12	Stxbp6	1.19915	0
13	Ctsd	1.17715	0
14	Derl1	1.15575	0
15	Smc6	1.13662	0
16	Itgb7	1.13651	0
17	Cd36	1.11129	0
18	Igkc	1.10396	8.80735e-77
19	Ypel3	1.09555	0
20	Slamf9	1.08921	3.64743e-240
21	Ahnak2	1.08473	1.48135e-147
22	Oat	1.08281	0
23	Asph	1.05589	4.54071e-160
24	Zfand6	1.0443	0
25	Creg1	1.04139	0
26	Scd1	1.04071	3.64575e-259
27	Ech1	1.02813	0
28	Spcs2	1.02471	0
29	Fam43a	1.02167	3.72718e-169
30	Btg2	1.00045	8.27193e-130
31	Hck	0.994523	5.32567e-217
32	Creld2	0.987467	1.52169e-267
33	Cd81	0.983931	0
34	Pycard	0.973159	1.55748e-275
35	Fcgr2b	0.955618	2.58872e-175
36	Plk2	0.94192	7.05044e-205
37	Tnfrsf13c	0.941818	9.76531e-213
38	Cd22	0.930567	2.11274e-202
39	Rnase6	0.922317	5.19925e-264
40	Rnh1	0.904354	4.53363e-296
41	Pld4	0.8905	3.25979e-211
42	Mgmt	0.858884	1.99291e-245
43	Man2a2	0.857092	3.0541e-285
44	Ndufb9	0.852402	2.96134e-298
45	Ctsb	0.851147	7.72055e-210
46	Apobec2	0.849946	3.28115e-208
47	Rnaset2b	0.843504	1.368e-266
48	Smdt1	0.84335	5.897e-252
49	Tubb2b	0.8397	2.87532e-122
50	Bhlhe41	0.833112	2.69896e-148
51	Ptms	0.831728	2.18963e-150
52	Ass1	0.831621	1.48933e-92
53	Stk3	0.830481	9.5603e-162
54	Ifi27l2a	0.823067	3.69503e-105
55	Tmem256	0.814502	8.27127e-178
56	Arl5c	0.81347	8.65368e-153
57	Lamtor1	0.809261	5.34859e-258
58	Top1	0.806052	1.97778e-172
59	Jtb	0.799415	5.08734e-197
60	Smpdl3a	0.793381	1.15915e-149
61	Tmbim6	0.786002	1.44981e-225
62	Cst3	0.785272	4.52963e-125
63	Ly6k	0.781626	8.06654e-207
64	Lgals1	0.775612	1.66998e-42
65	Emp3	0.774987	1.2633e-124
66	Spib	0.765531	1.45134e-214
67	Calm3	0.765195	1.36369e-196
68	Ppp1r14b	0.755339	9.12699e-94
69	Selenos	0.752028	7.59089e-212
70	Pkp3	0.749666	9.28626e-171
71	Mafa	0.742904	1.85384e-212
72	Pepd	0.7365	4.774e-194
73	Timm10b	0.7307	1.51943e-169
74	Gga2	0.73008	1.1172e-171
75	Psenen	0.729391	1.7497e-246
76	Ehd4	0.725706	3.12545e-163
77	1110008F13Rik	0.720535	1.25535e-203
78	Gemin7	0.719153	6.10819e-156
79	Itgb1	0.717808	2.75836e-120
80	Ube2m	0.71703	7.0571e-143
81	Prr13	0.708026	1.475e-132
82	Iglc2	0.704842	1.20219e-149
83	Ethe1	0.703592	1.78863e-195
84	Tmem147	0.698792	2.31821e-183
85	Kdelr1	0.691855	1.94385e-151
86	Aldoa	0.690676	3.85528e-173
87	Grn	0.688088	5.60926e-152
88	Lmo2	0.686449	4.03674e-128
89	Capns1	0.679868	6.32607e-187
90	Sec11a	0.673158	1.77345e-197
91	Chit1	0.670279	2.02571e-224
92	Ftl1	0.669261	7.94813e-178
93	Nacc2	0.668845	6.04972e-160
94	Calm2	0.667557	2.537e-140
95	Tmem160	0.666722	8.97279e-170
96	Grina	0.662361	8.78147e-169
97	Gpr137b	0.662243	1.53555e-93
98	Mxd4	0.661971	5.07517e-97
99	Lsp1	0.653393	9.48498e-204
100	Mtdh	0.652845	8.45591e-153
101	Tspo	0.651395	3.32159e-155
102	Ppp3ca	0.650712	1.91242e-89
103	Gm11808	0.649521	7.3782e-15
104	Litaf	0.645323	9.52581e-104
105	Fam104a	0.640887	8.90681e-143
106	Ighg3	0.637704	5.434e-114
107	Chmp2a	0.636958	1.38251e-137
108	Otulin	0.633283	6.33676e-146
109	Slc39a4	0.632177	4.87303e-214
110	Pdcd5	0.628048	6.39463e-147
111	Glrx3	0.626702	6.89187e-207
112	Tuba1a	0.626037	5.21646e-110
113	Pcbp2	0.624984	8.90681e-143
114	Ctse	0.624843	9.85652e-70
115	Ptp4a3	0.623468	1.09523e-109
116	Hist1h1c	0.622422	3.94638e-82
117	Taf10	0.620957	2.68969e-166
118	Ralgps2	0.620359	1.10073e-84
119	Gltp	0.617774	5.79468e-129
120	Bri3	0.616525	4.88838e-84
121	B3gnt8	0.616246	4.9066e-173
122	Apoe	0.614784	1.47415e-40
123	Serpinb1a	0.613683	2.75055e-87
124	Sla	0.612797	1.41711e-89
125	Pqlc3	0.612199	3.49479e-169
126	Ly6a	0.606002	3.96975e-106
127	Hexa	0.601718	3.76189e-126
128	Arhgap17	0.599144	1.2106e-101
129	Bub3	0.598849	5.82147e-126
130	H2afj	0.598696	7.75957e-112
131	Myadm	0.598166	1.17258e-66
132	Arl6ip1	0.5965	1.62377e-99
133	Zfp706	0.596207	1.55642e-168
134	Cd180	0.59539	7.37171e-89
135	Rtn4	0.594844	3.27728e-144
136	Prr5	0.589441	2.20497e-85
137	Iglc1	0.587343	2.53308e-35
138	Tcf4	0.584301	6.09548e-79
139	Rsu1	0.57842	3.05643e-108
140	AC125149.3	0.577004	2.57401e-59
141	Rbx1	0.570792	1.15836e-126
142	Smim14	0.567166	8.26451e-134
143	Cox14	0.566072	3.23171e-122
144	Sys1	0.563359	2.32657e-63
145	Polr2i	0.563355	1.65646e-172
146	Psmd13	0.562823	2.20354e-139
147	A530040E14Rik	0.562605	5.9421e-95
148	Snn	0.560935	6.08796e-63
149	Supt4a	0.559686	7.09249e-106
150	Rabac1	0.558929	1.19653e-166
151	Tbcb	0.55782	2.92382e-113
152	Rnf13	0.557304	2.6961e-103
153	Cdipt	0.557039	2.45642e-133
154	Mrps12	0.554532	6.14524e-150
155	Dpm1	0.55424	2.61951e-130
156	Ube2s	0.553752	2.16052e-99
157	Plin3	0.547814	1.77736e-121
158	Cacna1s	0.546684	1.38943e-130
159	Stard5	0.546333	1.63165e-139
160	Cd79a	0.545847	2.27278e-279
161	Bax	0.542239	6.55414e-91
162	Tubb4b	0.540904	4.44231e-76
163	Aldh3b1	0.539768	8.2847e-109
164	Srsf9	0.539226	3.24173e-75
165	Txn2	0.539134	1.31794e-115
166	Vasp	0.538433	2.45013e-90
167	Pdcd2l	0.53841	5.48767e-140
168	Tubb2a	0.534952	1.50325e-110
169	Uvrag	0.532393	5.99102e-91
170	Vars	0.531621	7.58304e-66
171	Odc1	0.531583	5.30419e-61
172	Mtss1	0.531213	5.1852e-71
173	Taldo1	0.530581	4.4643e-116
174	Napa	0.530409	7.13843e-125
175	Cyth4	0.529927	3.4462e-103
176	Atox1	0.52864	7.43675e-80
177	Ifi213	0.527924	5.83193e-258
178	Tpi1	0.527763	3.47363e-88
179	Polr2f	0.527707	2.72199e-113
180	Zcrb1	0.527195	9.0348e-118
181	Eif3c	0.526946	3.11719e-69
182	Spty2d1	0.525712	2.69632e-147
183	Zeb2	0.524724	3.75696e-38
184	Egln2	0.523858	1.19272e-68
185	Psma1	0.523094	3.51688e-99
186	Vamp8	0.521744	8.73118e-103
187	Ap2s1	0.521252	3.75409e-127
188	Uqcrc2	0.521227	3.80046e-109
189	Il16	0.520951	3.16196e-85
190	Tpd52	0.520339	4.20891e-76
191	Nsmce4a	0.518325	8.05224e-107
192	Tmem219	0.515572	1.3269e-94
193	Tuba1c	0.514239	3.2768e-68
194	Mrpl57	0.512841	3.56825e-94
195	Lpcat4	0.51159	5.0681e-92
196	Ryr1	0.510408	1.51391e-87
197	H2afv	0.510019	2.28884e-79
198	Fxyd5	0.508731	1.70141e-84
199	Trappc6b	0.507105	2.86702e-92
200	Abi3	0.505482	3.68021e-125
201	Ly6d	0.504562	4.42343e-53
202	Aes	0.504002	4.14394e-33
203	Etfb	0.503254	5.23229e-79
204	Tmem59	0.502099	4.67679e-111
205	Rnaset2a	0.500862	2.63956e-105
206	Fam49b	0.49948	5.04571e-97
207	Tgfb1	0.498866	6.47071e-62
208	Smim20	0.498862	7.25788e-114
209	Sh3glb1	0.498688	9.20083e-77
210	N4bp3	0.494757	8.0236e-131
211	Phf5a	0.493972	5.69534e-103
212	Emc10	0.493939	6.92799e-82
213	Degs1	0.492845	7.03088e-90
214	Tnfrsf13b	0.491449	3.17374e-78
215	Nop53	0.490359	1.36316e-49
216	Camk2n1	0.490032	2.63848e-71
217	H2-DMb1	0.48923	1.66147e-97
218	Ppp1r11	0.485661	4.56307e-85
219	BC028528	0.485353	9.48042e-100
220	Sumo1	0.483822	4.74055e-105
221	Vps28	0.479932	1.12002e-76
222	Fam103a1	0.479876	4.65945e-106
223	Syf2	0.479652	8.31284e-77
224	Actn4	0.479271	5.04874e-105
225	Abcg1	0.479092	9.94453e-140
226	Mrpl43	0.478984	1.60962e-75
227	Tmed9	0.478717	2.5506e-80
228	Atpif1	0.478406	1.78613e-77
229	Fam3c	0.475531	3.51613e-76
230	Mtch1	0.475525	3.03269e-75
231	Prps2	0.474824	4.73086e-89
232	1110004F10Rik	0.474703	2.50592e-106
233	Maf1	0.473875	2.87503e-71
234	Atp2a3	0.4731	4.1412e-62
235	Hmgn1	0.472003	2.73402e-38
236	Tomm22	0.471507	9.36618e-71
237	Gpsm3	0.471326	5.94089e-67
238	Rilpl2	0.471312	4.25526e-33
239	AC133103.1	0.470983	8.95946e-69
240	Snhg18	0.470429	3.22687e-120
241	Serp1	0.469052	1.15448e-96
242	Trappc6a	0.46742	2.25202e-123
243	Ldha	0.4667	1.34452e-51
244	Hagh	0.466231	1.43022e-117
245	Gpx4	0.464891	1.39289e-73
246	Malt1	0.464223	3.4621e-59
247	Rap1a	0.463313	1.1692e-93
248	Rrbp1	0.461998	3.1979e-64
249	Mien1	0.461554	4.84592e-96
250	Rbbp6	0.459824	9.1069e-48
251	Atp6v0b	0.45864	8.56436e-71
252	Dpm3	0.457498	2.01842e-40
253	Lamp2	0.45715	2.94335e-97
254	Tmed10	0.455945	1.91655e-71
255	Ttc33	0.45531	1.02653e-106
256	Abhd6	0.453011	1.75507e-121
257	Uqcc3	0.452843	4.92937e-83
258	Ebp	0.451515	2.85079e-89
259	Rab10	0.451176	1.51515e-84
260	Slc48a1	0.451142	7.13843e-125
261	Serpinb6b	0.451051	4.46538e-235
262	Tmco1	0.448891	1.35754e-84
263	Ddx6	0.448391	3.238e-53
264	Cd53	0.44572	5.30056e-88
265	Gas7	0.441723	2.11295e-70
266	Selenow	0.441034	6.82219e-72
267	Evi2a	0.441031	5.56595e-59
268	Tmem126a	0.440436	8.37245e-106
269	Ndufa3	0.438447	5.69527e-51
270	Ckb	0.437812	1.12625e-77
271	Arpc5l	0.43591	1.33258e-77
272	Dad1	0.435662	1.13588e-85
273	Cmpk1	0.434826	3.77154e-60
274	Samm50	0.432061	2.49268e-104
275	Clptm1	0.429169	4.79477e-102
276	Trim12a	0.428326	9.11846e-49
277	Prkcd	0.42773	1.2857e-63
278	Ctsh	0.427592	1.15811e-74
279	Dnase1l3	0.427554	1.55982e-78
280	Plin2	0.427039	2.10986e-155
281	Siglecg	0.426705	1.99494e-43
282	Tspan32	0.426508	2.24222e-50
283	Laptm4a	0.426168	1.80401e-61
284	Elof1	0.425492	1.37348e-84
285	Lin37	0.424156	7.70878e-104
286	Igkv12-98	0.423709	8.18793e-235
287	Fcrla	0.423287	7.45495e-54
288	Ssu72	0.423176	5.03146e-72
289	Yaf2	0.422896	2.58839e-107
290	Arpc4	0.421875	5.18237e-67
291	Itpr3	0.421487	5.0549e-111
292	Josd2	0.421094	3.53621e-88
293	Nedd8	0.415845	7.23542e-58
294	Eaf2	0.41445	5.24804e-108
295	Srp14	0.414301	2.76169e-65
296	Pck2	0.413914	6.3481e-87
297	Bloc1s2	0.412844	1.85931e-83
298	Tecr	0.412624	4.49023e-55
299	Igsf8	0.411991	9.08412e-128
300	Zfp296	0.411183	3.55669e-92
301	Iglc3	0.410655	2.91274e-42
302	Ier2	0.410212	1.53457e-21
303	Atraid	0.409978	1.23463e-85
304	Necap2	0.40788	1.59232e-72
305	Nucb1	0.406874	1.20659e-84
306	Fth1	0.406449	1.46765e-66
307	Hnrnpc	0.406409	5.30145e-35
308	Rhog	0.40591	1.02095e-38
309	Psmc4	0.405765	3.40824e-82
310	Sh3bp5	0.404942	8.54881e-33
311	Wdr89	0.402347	1.32303e-11
312	Pmf1	0.399902	2.03463e-57
313	Rab11a	0.399302	7.00121e-63
314	Itm2c	0.397293	1.38231e-76
315	Chmp4b	0.397131	5.21592e-48
316	Stx7	0.396378	3.31823e-72
317	Atp6v1e1	0.394905	2.64319e-92
318	Aldh7a1	0.394051	1.08498e-75
319	Sec62	0.393658	6.706e-28
320	Tbrg1	0.392489	6.95267e-49
321	Fam105a	0.390688	5.39981e-80
322	Dip2b	0.390556	7.70794e-67
323	Psap	0.389727	9.12338e-72
324	Cd48	0.389194	1.14634e-44
325	Ndufab1	0.389096	4.91407e-65
326	Tmem123	0.388925	9.02518e-27
327	1810046K07Rik	0.388545	5.12102e-17
328	Thoc7	0.388167	5.63712e-60
329	Pirb	0.387595	3.77416e-79
330	A530032D15Rik	0.387406	8.23177e-64
331	Commd3	0.387295	2.8049e-74
332	Cyc1	0.385333	1.57946e-70
333	Nfam1	0.385238	6.13236e-42
334	Ywhaz	0.385061	5.11749e-34
335	Polr2k	0.384791	1.28731e-71
336	Tmbim4	0.384534	2.70091e-44
337	Zfp36	0.384149	5.04685e-16
338	Ptov1	0.383382	4.02115e-98
339	Htatip2	0.383245	2.23266e-128
340	Ly96	0.382644	4.66595e-95
341	Il4ra	0.382039	2.81072e-73
342	Hnrnpa0	0.381605	1.10101e-09
343	1700017B05Rik	0.381475	8.31271e-72
344	Cd37	0.380972	4.32958e-96
345	Eif3d	0.379904	1.48092e-63
346	Ssr4	0.379521	1.81812e-37
347	Nsmce1	0.379101	1.04687e-66
348	Oxct1	0.377364	1.1906e-92
349	5031439G07Rik	0.377138	3.56942e-89
350	Pnrc1	0.37671	1.54456e-27
351	Nucb2	0.376313	9.05591e-111
352	Ypel2	0.37337	9.93573e-72
353	Cct5	0.373368	6.02089e-64
354	1810058I24Rik	0.373049	1.85022e-74
355	Lamp1	0.371415	2.70737e-38
356	Abhd17a	0.370733	3.18005e-77
357	Tsc22d4	0.3704	2.27198e-39
358	Kcnq4	0.369897	2.23574e-213
359	Ilk	0.369328	1.37282e-92
360	Spsb2	0.36912	1.99521e-94
361	Cox6b1	0.368909	4.19128e-70
362	Cnn3	0.368513	8.10591e-37
363	Nr1h2	0.368007	4.76993e-70
364	Polr2g	0.367581	1.17092e-73
365	Acaa2	0.367479	4.67824e-61
366	Kcnn4	0.364976	4.9141e-54
367	Cdkn2c	0.364818	1.55414e-108
368	Gatd1	0.363758	1.54453e-84
369	Gng13	0.363381	5.67419e-77
370	Tob2	0.363027	1.34539e-56
371	Slc50a1	0.362105	2.4217e-52
372	Tpp1	0.362029	2.5333e-83
373	Ndufa6	0.36198	7.25446e-45
374	Glmp	0.361409	3.94011e-62
375	Ubc	0.361118	1.7576e-27
376	Mcee	0.360291	9.25785e-84
377	Fam53b	0.360214	8.23423e-81
378	Gm2a	0.359791	4.42269e-36
379	Sec11c	0.359684	8.45327e-42
380	D8Ertd738e	0.359559	4.61807e-38
381	Btbd1	0.358718	1.34553e-66
382	App	0.358464	2.90805e-162
383	Dazap2	0.358131	1.40991e-36
384	Triobp	0.357892	8.70386e-82
385	H2-T23	0.357563	3.98611e-37
386	Rer1	0.357437	1.85841e-50
387	Adgre5	0.357371	3.05123e-27
388	Rac2	0.355959	7.73413e-79
389	Chst7	0.355156	1.43103e-69
390	Epn1	0.353284	9.84425e-34
391	Pld3	0.352301	1.25288e-102
392	Eny2	0.352195	1.82786e-53
393	Scand1	0.350846	3.77093e-50
394	Rbm42	0.350615	1.50587e-78
395	Bcap31	0.350217	1.26346e-41
396	Stx8	0.350112	9.70158e-78
397	Sirt2	0.349142	7.03683e-81
398	Ctsa	0.349142	4.9175e-67
399	Plgrkt	0.348728	2.65216e-40
400	Psmd4	0.34833	3.85213e-42
401	Ostf1	0.347377	1.40748e-51
402	Eif5b	0.346185	4.5323e-25
403	Lrmp	0.346076	8.44548e-43
404	Arid3a	0.345848	1.02044e-110
405	Mat2b	0.344851	9.75703e-40
406	Swap70	0.34443	1.5491e-34
407	Calr	0.344387	1.08708e-11
408	Gmfg	0.342619	3.09666e-22
409	Uqcr10	0.34247	4.10804e-34
410	Mrps18c	0.342119	4.04761e-54
411	Lamtor5	0.342112	4.1716e-62
412	0610012G03Rik	0.340519	2.09744e-80
413	Borcs7	0.340171	2.9433e-73
414	Lsm14a	0.340091	4.84767e-76
415	Map4k1	0.339996	3.14607e-54
416	Rcn3	0.339767	4.88637e-50
417	Lipc	0.339591	7.42158e-69
418	Gsk3a	0.339328	1.29997e-73
419	Edem1	0.339201	5.93726e-86
420	Atp5k	0.338807	9.03746e-24
421	Taf6l	0.337974	3.12751e-39
422	Trappc2l	0.337881	7.61099e-47
423	Sema4b	0.337821	4.58154e-57
424	Gng12	0.337433	1.05913e-58
425	Ccdc180	0.337396	3.33331e-89
426	Mcub	0.336441	4.28631e-131
427	Psmb9	0.336416	3.2636e-20
428	Lat2	0.335726	4.09694e-23
429	Gnb1	0.335595	1.74739e-28
430	Ndufs5	0.334728	9.29808e-39
431	Rpia	0.334623	8.51043e-71
432	Minos1	0.334445	2.00078e-35
433	Brk1	0.334099	3.5329e-30
434	Hexb	0.333621	4.44575e-57
435	Pkig	0.332773	3.29528e-49
436	Anxa2	0.332711	1.62602e-09
437	Itm2b	0.330674	3.05434e-55
438	Pnkp	0.3306	1.31424e-68
439	Snapc5	0.329182	2.54972e-65
440	Plp2	0.329015	4.47379e-16
441	Lgals3	0.328741	1.07333e-14
442	Gm26522	0.327656	1.79686e-61
443	Ly86	0.326874	3.22341e-49
444	Fuca1	0.326588	1.66898e-51
445	Xrcc1	0.32636	6.78012e-92
446	Klf13	0.326283	1.35392e-29
447	Rtf2	0.325939	1.19227e-57
448	Coro1b	0.325879	7.27986e-27
449	Dctn3	0.325452	1.33616e-43
450	Plekhj1	0.324812	9.45075e-33
451	Chrac1	0.324591	6.2767e-54
452	Bccip	0.324551	1.92621e-53
453	Tmem14c	0.323531	1.63456e-46
454	Trp53i11	0.323237	2.6233e-37
455	Ucp2	0.323019	1.25376e-40
456	Tm2d3	0.322984	1.2031e-84
457	Twf2	0.322547	6.40943e-57
458	Cep89	0.320837	1.03448e-82
459	Uba2	0.319202	7.9481e-66
460	Padi4	0.319177	1.67709e-165
461	Tmem163	0.319108	7.7228e-53
462	Snrnp70	0.318313	2.13065e-22
463	Npc2	0.317826	1.38325e-18
464	Ywhaq	0.317342	1.95703e-43
465	Aimp1	0.317044	1.36097e-37
466	Mpc2	0.316719	7.04715e-59
467	Stx5a	0.316409	1.94006e-56
468	Elovl1	0.316049	5.70053e-62
469	Yipf3	0.315782	2.15547e-78
470	Cic	0.31517	5.47254e-62
471	Dnajc7	0.314896	1.24752e-20
472	Snu13	0.312912	2.19415e-27
473	Hpse	0.312575	2.26515e-85
474	Dynll1	0.311978	4.87837e-17
475	Cnp	0.311907	3.27325e-29
476	Tmed2	0.311029	5.73639e-40
477	Tex264	0.311013	1.46022e-65
478	Ctss	0.309761	2.92701e-50
479	Dynlt1f	0.309262	3.84857e-74
480	Mrpl34	0.309221	5.46647e-51
481	Tax1bp1	0.309074	2.60458e-31
482	Hsp90b1	0.308982	4.35011e-18
483	Pgls	0.308893	2.96832e-37
484	Gpi1	0.308843	2.16125e-38
485	Exosc5	0.308291	1.04856e-71
486	Pitpna	0.30821	8.51307e-28
487	Cd2	0.308115	2.36571e-25
488	Copb1	0.308046	5.23792e-57
489	Eif3k	0.308015	8.62789e-46
490	Hist1h2bc	0.307888	9.2445e-66
491	Galk1	0.307633	1.1295e-84
492	2410015M20Rik	0.3064	1.27386e-24
493	Mcrip1	0.306356	1.10835e-49
494	Arf1	0.305852	4.37486e-43
495	Tnrc6b	0.305708	4.23413e-22
496	Exosc4	0.305157	1.67436e-68
497	Napsa	0.304832	7.50707e-36
498	Prmt1	0.304485	2.25112e-58
499	Mgat2	0.30406	4.90716e-52
500	Ric8a	0.303409	2.30762e-52
501	Ndufc2	0.303338	7.10869e-56
502	Trabd	0.303199	1.15828e-63
503	Emc2	0.302799	1.97049e-61
504	Trir	0.302436	8.02903e-29
505	Cd2bp2	0.302054	5.41873e-52
506	Lmo4	0.301299	3.20235e-53
507	Kctd12	0.301047	6.65227e-66
508	Eif3e	0.299491	3.73081e-39
509	Cmah	0.299267	1.13929e-39
510	Gde1	0.299257	3.02443e-73
511	Snrpd2	0.299017	7.92415e-27
512	Brd1	0.298708	6.26563e-44
513	Lamtor4	0.298635	9.6035e-59
514	Fah	0.29842	5.13647e-56
515	St13	0.298273	1.11921e-33
516	Fut8	0.297941	9.8735e-47
517	Tmsb4x	0.297796	1.29814e-41
518	Mfsd10	0.297593	5.33249e-36
519	Bad	0.297369	2.48041e-70
520	Aco2	0.297072	1.45772e-49
521	Cnn2	0.296205	1.85049e-16
522	Arpc5	0.295601	5.55209e-27
523	Orai1	0.29441	2.01876e-42
524	Mbd2	0.294299	7.23969e-22
525	Dusp5	0.29398	8.71504e-88
526	Msrb1	0.293516	5.61297e-55
527	Gm21188	0.293375	9.61669e-101
528	Mrpl20	0.293245	9.58614e-61
529	Krtcap2	0.293207	1.44762e-23
530	Grk2	0.293094	9.23923e-23
531	Myl12a	0.292881	6.59079e-43
532	Hnrnpul1	0.292025	2.98637e-59
533	Eif3l	0.291661	1.13495e-33
534	Sub1	0.290991	2.07132e-40
535	Ube2l3	0.2903	2.75712e-29
536	Cd44	0.28964	7.14682e-23
537	Mapk3	0.289565	1.41273e-77
538	Llph	0.289345	9.43683e-35
539	Stac2	0.289302	8.31244e-68
540	Ufm1	0.28901	9.8345e-62
541	Stk17b	0.28833	3.44869e-10
542	Abca1	0.287816	3.53309e-45
543	Mrpl18	0.286806	1.72642e-48
544	Cops9	0.286654	4.3849e-36
545	Creb3l2	0.285631	1.37975e-84
546	Blm	0.285092	3.60365e-72
547	Csf2rb	0.284806	1.15102e-17
548	Hikeshi	0.283931	4.29034e-65
549	Vdac2	0.283929	5.6177e-18
550	Pacsin2	0.283281	9.95602e-74
551	Mark4	0.283217	7.40146e-87
552	Cd38	0.283168	1.06262e-17
553	Drap1	0.282956	5.60596e-29
554	Zfp106	0.282724	5.93625e-24
555	Ubxn1	0.282512	1.23805e-28
556	Clic4	0.282465	2.01199e-23
557	Dynlrb1	0.28243	7.23748e-36
558	Rrp7a	0.282101	1.05509e-55
559	Gpat3	0.279399	3.30358e-95
560	Hepacam2	0.279321	2.63945e-22
561	Tram1	0.279209	1.98949e-35
562	Pdcd6	0.278521	1.87671e-32
563	Ccr1	0.278307	5.91591e-33
564	Cyhr1	0.278241	1.39688e-57
565	Tuba1b	0.27816	2.06362e-18
566	Tmem9b	0.277975	1.56636e-42
567	Them6	0.277107	6.59984e-53
568	Zfp771	0.276671	3.75897e-79
569	Cd79b	0.275913	3.71711e-53
570	Nipa2	0.275867	1.54809e-40
571	Chchd10	0.275588	1.0394e-25
572	Agfg2	0.275388	3.39648e-46
573	Dbp	0.274618	4.74608e-77
574	Ier3ip1	0.273924	9.93238e-23
575	Bet1l	0.273906	1.54709e-51
576	Nek7	0.273796	1.3265e-26
577	Gm5547	0.273258	5.38443e-52
578	Mrpl51	0.273102	1.5768e-49
579	Churc1	0.27277	1.46988e-24
580	Ms4a1	0.272249	5.98618e-28
581	Tmed3	0.271937	9.21999e-57
582	Cers2	0.271903	4.86689e-55
583	Ggh	0.271684	9.51984e-69
584	Mvb12a	0.2714	2.68107e-39
585	Lman2	0.271186	7.25702e-19
586	Map2k2	0.271121	2.4027e-18
587	Tm2d2	0.270846	5.69301e-62
588	Txndc5	0.270836	3.58376e-27
589	Abracl	0.270682	3.85516e-30
590	Cyp4f18	0.270627	6.59078e-07
591	Eif4g2	0.270457	2.65792e-29
592	9430038I01Rik	0.269693	1.52089e-43
593	Rab3b	0.267154	1.62406e-39
594	1810037I17Rik	0.266733	2.54892e-40
595	Coa4	0.265789	6.05059e-78
596	Eif2ak3	0.264716	3.88683e-49
597	Tsg101	0.264397	3.60894e-54
598	Sbds	0.263981	8.06047e-35
599	Ctsl	0.263355	1.33296e-91
600	Tbc1d10b	0.263325	6.47265e-66
601	Prdx2	0.26324	1.31667e-29
602	Scamp2	0.262854	2.02924e-40
603	Tubb6	0.262539	1.19377e-32
604	Scd2	0.262101	7.60962e-67
605	Dctn5	0.261887	2.18057e-65
606	Plaur	0.261643	1.65252e-15
607	Fuom	0.261086	1.11912e-97
608	S1pr3	0.260217	8.10661e-139
609	Nosip	0.259307	4.34716e-48
610	Aamp	0.258966	2.33756e-47
611	Fkbp8	0.258945	8.9968e-37
612	Manf	0.258444	1.39828e-17
613	Usf2	0.25754	2.65576e-47
614	Abhd17c	0.257014	1.92159e-98
615	Smim11	0.256593	2.16641e-36
616	Fam98c	0.256422	4.00757e-68
617	Ywhab	0.256384	4.64855e-30
618	Spcs1	0.255965	6.36323e-31
619	Zbtb32	0.255744	2.34928e-43
620	Akt1	0.255714	5.89099e-39
621	Cd52	0.253766	2.65882e-21
622	Tex261	0.253713	2.99328e-31
623	Stx4a	0.253123	7.42932e-45
624	Akap13	0.253055	4.56367e-09
625	Ctsz	0.25258	5.45329e-21
626	Bnip3l	0.252055	3.89497e-29
627	Tomm34	0.25204	1.62682e-45
628	Pdia4	0.251785	3.37363e-28
629	AI427809	0.251641	1.77943e-51
630	Acp5	0.251541	1.16002e-26
631	Nme1	0.25137	1.62458e-06
632	Srsf5	0.251342	2.48348e-09
633	Gnb2	0.250646	4.95803e-32
634	Med30	0.250022	2.07754e-44
635	Capza2	0.249554	1.81686e-16
636	Gipc1	0.248957	5.06401e-69
637	BC031181	0.248761	6.19885e-46
638	Ppil1	0.248221	2.94658e-26
639	Copz1	0.248004	4.73261e-45
640	Mrpl36	0.247408	6.66547e-36
641	E030030I06Rik	0.247377	9.27156e-69
642	Sugt1	0.247173	7.08751e-27
643	Mcat	0.246552	1.73253e-64
644	Lgmn	0.246407	4.1653e-37
645	Rheb	0.246103	2.93841e-45
646	Prkag1	0.245808	2.56187e-60
647	Nap1l4	0.245673	8.00773e-51
648	Unc119	0.245211	6.35599e-15
649	Tep1	0.244698	1.24474e-31
650	Eed	0.244646	1.9572e-45
651	St6gal1	0.244	1.29835e-17
652	Tpm4	0.243647	1.3365e-19
653	Bin3	0.243345	6.10125e-52
654	Sel1l	0.242899	5.86123e-37
655	Prkar1a	0.242147	2.67991e-25
656	Btg1	0.240846	6.68984e-13
657	Ino80e	0.24056	1.54547e-57
658	Timm8b	0.239789	3.02089e-42
659	2310011J03Rik	0.239442	4.97957e-45
660	Ndufa11	0.238929	6.79001e-18
661	Sdhd	0.238885	1.36097e-37
662	Srp9	0.238863	4.59289e-19
663	Grb2	0.238648	3.19174e-18
664	Dnajb6	0.23859	4.97314e-32
665	Bscl2	0.238243	2.55356e-47
666	Orai3	0.238093	1.33492e-33
667	Ndufb8	0.238041	8.70274e-58
668	Polr1d	0.237536	1.7853e-18
669	Il18	0.237471	6.10102e-39
670	Plekho2	0.236665	2.1888e-31
671	Osbpl6	0.23651	6.33561e-35
672	Cebpb	0.236393	5.89747e-27
673	Tnni2	0.236225	1.1857e-79
674	Map2k3	0.236165	4.02157e-56
675	Sytl1	0.235958	1.67112e-91
676	Vapa	0.234986	8.79104e-16
677	Ndufs6	0.234782	2.79821e-40
678	Sae1	0.233772	4.5468e-62
679	Ube2b	0.233582	1.08542e-20
680	Ndufb5	0.233496	2.77759e-11
681	Ndufc1	0.232743	7.81679e-39
682	Ighv4-1	0.232427	8.83986e-38
683	Pet100	0.232253	3.33868e-43
684	S1pr1	0.23212	2.0021e-14
685	Atp6v1f	0.231905	1.29014e-17
686	Nsmce3	0.231323	1.22552e-51
687	Yipf1	0.231044	1.96471e-55
688	Pnkd	0.230963	1.16419e-51
689	BC147527	0.230742	3.1288e-63
690	Nipbl	0.230047	9.35913e-29
691	Bola2	0.229833	1.4416e-42
692	Timm13	0.229675	9.80994e-23
693	P4hb	0.229122	1.67753e-20
694	Derl2	0.228758	3.8047e-43
695	Aicda	0.228488	2.73464e-36
696	Ints4	0.228423	6.07528e-45
697	Commd6	0.22785	3.27037e-51
698	Wnk1	0.227613	5.76646e-15
699	Mboat7	0.227574	4.20885e-45
700	Rgs19	0.227489	3.93796e-19
701	Sh3bgrl3	0.227483	3.29338e-30
702	Tprgl	0.227349	2.64237e-21
703	Tomm5	0.227119	3.68467e-23
704	Uqcr11	0.225551	2.74611e-18
705	Gm16316	0.225333	9.37964e-119
706	Aamdc	0.224367	1.96505e-54
707	Abhd12	0.222923	2.08312e-52
708	Fam49a	0.222593	3.49956e-45
709	Eif4e2	0.222271	2.02332e-35
710	Derl3	0.22202	2.54965e-57
711	Hist1h4i	0.221913	1.55186e-40
712	Ptpre	0.221819	6.81523e-48
713	Ccni	0.221751	1.96997e-18
714	Csnk1e	0.221514	3.34148e-40
715	Ceacam1	0.221426	2.5189e-42
716	Nub1	0.221411	1.38873e-35
717	Zbtb38	0.221139	3.78239e-32
718	Myl12b	0.220988	6.74524e-19
719	Ndufb4	0.220704	2.77822e-26
720	Bfsp2	0.219965	1.9759e-33
721	Mtpn	0.219448	1.43945e-24
722	Bud31	0.219406	9.13183e-41
723	1110059E24Rik	0.219378	5.40814e-09
724	Rida	0.219077	3.03558e-45
725	Cptp	0.21887	2.52255e-61
726	Sgpp1	0.218817	1.04936e-36
727	Higd2a	0.218578	3.44243e-32
728	Wbp2	0.218567	2.79821e-24
729	Ssbp3	0.218517	1.00508e-33
730	Atp6ap2	0.217854	2.13789e-40
731	Eif1	0.216848	1.75626e-43
732	Atxn10	0.216733	5.39753e-45
733	Ldlrap1	0.216688	5.53517e-50
734	Frg1	0.216432	4.65414e-23
735	Rere	0.216295	5.28174e-29
736	Tpr	0.21585	6.53218e-21
737	1110038F14Rik	0.215625	1.84696e-50
738	Ehd1	0.215404	2.50057e-27
739	Cript	0.215356	1.40625e-32
740	Scp2	0.215156	2.46703e-40
741	Dynlt1c	0.214946	2.00382e-46
742	AC168977.2	0.214806	2.06988e-46
743	Bcl10	0.21473	4.11125e-16
744	Tbc1d17	0.214361	7.14212e-50
745	Selenof	0.214333	1.54757e-22
746	Tuba4a	0.212811	1.87547e-22
747	Rab7	0.212517	1.87129e-27
748	Pttg1	0.212464	4.14664e-43
749	Ppm1m	0.212199	1.12197e-41
750	Rab2a	0.212023	1.93221e-45
751	Ing1	0.211873	3.74449e-36
752	Slc44a2	0.211751	5.72564e-34
753	Gpr183	0.211118	2.46425e-11
754	Tspan31	0.211043	7.46103e-40
755	Cd59a	0.211037	1.20225e-55
756	Suds3	0.210379	8.2999e-39
757	Cd300lf	0.21005	3.73275e-09
758	Susd3	0.209929	2.45767e-20
759	Gabarap	0.209895	7.3535e-38
760	Cox6c	0.209452	1.65325e-41
761	Riok3	0.208782	2.71646e-36
762	Lipa	0.208458	7.67924e-39
763	Ccdc12	0.208056	2.68085e-43
764	Aph1a	0.207439	4.2845e-33
765	Tap2	0.207082	7.68293e-32
766	Rab35	0.206532	3.56483e-33
767	Prorsd1	0.20639	2.91083e-32
768	Tmem159	0.206176	3.26319e-71
769	Atp5g2	0.206154	1.16417e-23
770	Pou2f2	0.205975	2.83782e-09
771	Cebpg	0.20584	4.35958e-48
772	Clns1a	0.205489	9.60898e-45
773	Ncald	0.205406	7.27856e-143
774	Numa1	0.205382	2.58914e-34
775	Ccne1	0.205287	1.1127e-58
776	Cnpy2	0.205119	3.24251e-41
777	Uri1	0.204735	1.36187e-40
778	Pomp	0.204193	4.31218e-18
779	Rnf114	0.203567	7.0861e-26
780	Mrpl17	0.203439	6.98791e-35
781	Ptpn6	0.203286	1.05512e-17
782	Ptp4a2	0.202943	1.6333e-15
783	Echs1	0.202881	2.14902e-54
784	Trappc3	0.202872	4.08402e-47
785	Dusp14	0.202327	2.99798e-88
786	Psmc5	0.202164	9.77427e-30
787	Arl8a	0.201874	1.15669e-28
788	1300002E11Rik	0.201769	1.05724e-47
789	Rab5c	0.201737	9.46092e-22
790	Anapc5	0.201701	3.45721e-17
791	Capzb	0.201621	2.71233e-19
792	Ngrn	0.201569	4.15457e-44
793	Cdc37	0.201242	1.68114e-23
794	Rac1	0.201237	2.54553e-12
795	Chsy1	0.201175	6.18688e-46
796	Sik1	0.201046	1.92219e-23
797	Gng2	0.200818	1.8619e-27
798	Arf5	0.200627	2.02028e-15
799	Ly6e	0.200507	1.86556e-23
800	Cbx7	0.200486	1.65148e-20
801	Cd2ap	0.200273	5.18052e-25
802	2510046G10Rik	0.200063	7.34802e-47
803	Tsen34	0.200038	3.14529e-40
804	Rala	0.199981	2.38166e-46
805	Rabep2	0.199854	2.25083e-30
806	Kif1b	0.199535	1.84618e-47
807	Iglv1	0.199091	7.89751e-06
808	Puf60	0.199081	4.34054e-23
809	Renbp	0.198908	3.99175e-37
810	Ten1	0.198903	7.30778e-39
811	Rftn1	0.198229	5.08395e-24
812	Eif4ebp1	0.19816	1.38381e-36
813	Snx6	0.197598	3.99205e-59
814	Rfc1	0.197401	3.51716e-31
815	Borcs8	0.19705	4.28262e-20
816	Nfkbib	0.196904	4.35751e-53
817	Irf5	0.196715	4.24039e-18
818	Rpn2	0.196618	1.64184e-35
819	Rnf130	0.19658	7.82575e-23
820	Eif4b	0.196371	1.93949e-23
821	Tapbp	0.196204	2.15927e-25
822	Tcf3	0.195965	6.52104e-14
823	Golph3	0.195807	1.15969e-43
824	Ppp4c	0.19576	7.25596e-27
825	Mfng	0.195729	4.49195e-43
826	Plekhb2	0.195359	4.93469e-32
827	Sdhaf2	0.195261	7.10216e-49
828	Hras	0.194863	4.52026e-46
829	Nudt19	0.194858	2.95928e-33
830	Snf8	0.194725	1.26886e-32
831	Gm5617	0.194429	7.13689e-41
832	Tmem50a	0.194362	8.81499e-27
833	Sh3bgrl	0.194302	1.98586e-20
834	Atp5j	0.194061	9.75076e-16
835	Tmem106b	0.193914	3.57738e-44
836	Ubfd1	0.193315	3.00354e-43
837	Trim12c	0.193104	3.08086e-42
838	Tbcc	0.192849	3.23842e-44
839	Scaf11	0.192772	5.53912e-24
840	Zfp622	0.192462	9.94599e-38
841	Cir1	0.192413	7.84783e-33
842	Rab8a	0.192153	2.37938e-18
843	Mcl1	0.192083	1.78472e-07
844	Atxn2l	0.19205	2.59776e-31
845	Dstn	0.191574	1.48382e-40
846	Smarca5	0.19054	8.70552e-23
847	Ppfibp2	0.190451	3.02802e-49
848	Cdkn1b	0.190347	2.52092e-19
849	Prdx4	0.19029	1.77846e-42
850	Bckdk	0.190263	8.96332e-41
851	Dap	0.189807	8.23412e-37
852	Skap2	0.189545	1.01239e-36
853	Abraxas2	0.189363	1.28177e-37
854	Nsf	0.188913	8.00256e-30
855	Cbx6	0.18873	8.24999e-47
856	Mydgf	0.188328	2.15356e-45
857	Psma2	0.188147	1.426e-10
858	Wdr1	0.187502	3.28575e-17
859	Cd200	0.187318	1.34552e-25
860	Edem3	0.1872	1.39004e-58
861	Sdf4	0.186884	1.44988e-37
862	Unc50	0.186246	5.34548e-39
863	Alg5	0.186099	3.84293e-38
864	Abhd2	0.186024	2.6118e-51
865	Cyfip1	0.185912	1.44397e-26
866	Shisa8	0.185826	6.64915e-42
867	Dnaaf3	0.185543	2.60587e-83
868	Atg101	0.185507	2.10062e-43
869	Zcchc18	0.185491	5.46317e-25
870	Arhgap9	0.185048	4.38902e-28
871	H2-DMa	0.184143	3.28409e-05
872	Raly	0.183993	5.4298e-26
873	Sdhaf1	0.183832	2.70411e-17
874	Atg3	0.183815	1.83863e-32
875	Snx18	0.183606	1.47122e-52
876	Rnf187	0.18259	9.39688e-15
877	Cd274	0.182517	5.70548e-18
878	Ndufa7	0.182365	7.38689e-11
879	Ankrd33b	0.182271	4.23812e-36
880	Atp6v1d	0.182186	2.37376e-34
881	Anp32a	0.181982	8.01637e-14
882	Imp3	0.181677	6.83789e-15
883	Eif6	0.181595	1.56715e-18
884	Mmgt2	0.181047	9.62405e-33
885	Pdcd10	0.180673	7.09934e-23
886	Aup1	0.180339	2.10678e-11
887	Vps37a	0.180175	1.77347e-38
888	Sars	0.180148	1.31866e-17
889	Sav1	0.180127	3.11856e-35
890	Txndc17	0.180094	3.94784e-11
891	Lactb	0.180088	2.19329e-34
892	Cenpa	0.18003	3.59863e-25
893	Ppp2ca	0.17993	6.39315e-21
894	Smim10l1	0.179916	2.06067e-28
895	Bckdha	0.179908	2.9686e-38
896	Apobec3	0.179568	1.92956e-09
897	H13	0.179416	9.29718e-25
898	Akr1b3	0.17939	7.68486e-33
899	Ift27	0.179339	1.03646e-28
900	Igtp	0.178844	4.57743e-35
901	Coro1a	0.17861	3.40161e-22
902	Laptm4b	0.178548	1.47295e-42
903	Sat1	0.178291	1.20658e-06
904	Ssna1	0.178181	1.31285e-37
905	Snrnp27	0.178171	4.29897e-25
906	Tomm40	0.177864	1.68541e-29
907	Faap24	0.17779	3.91929e-48
908	Pdia3	0.177514	4.00669e-12
909	Zfp385a	0.17747	7.43962e-44
910	Actg1	0.177313	1.48342e-12
911	AI467606	0.176811	2.05162e-16
912	Ube2e3	0.176645	3.71796e-33
913	Selenok	0.176486	4.38372e-17
914	Ubald1	0.176338	3.05044e-42
915	Cox5a	0.176321	8.33884e-12
916	Rhoq	0.176245	8.06571e-34
917	Ube2i	0.176187	1.20984e-13
918	Mrpl13	0.176158	8.41431e-32
919	Gga1	0.175878	2.88409e-32
920	Mpv17l2	0.175734	1.88758e-40
921	Ssr3	0.175679	1.09656e-33
922	Taf12	0.175639	2.96109e-37
923	Mrps7	0.175448	8.60562e-32
924	Tmem55b	0.175348	1.02375e-22
925	Mrpl12	0.175283	3.12742e-13
926	Lsm10	0.175002	2.51065e-51
927	Cers5	0.174981	4.97863e-35
928	Poldip3	0.174918	7.36311e-33
929	Tmod3	0.174892	2.23265e-08
930	Gm13212	0.174882	2.22595e-23
931	Acvrl1	0.174835	1.49443e-104
932	Atp6v1c1	0.174653	7.21706e-39
933	Tln1	0.17446	2.22878e-24
934	Rras	0.174392	4.05769e-37
935	Mdp1	0.174319	2.12851e-28
936	Mef2a	0.174268	8.17769e-32
937	Nrbp1	0.174214	7.82575e-23
938	Rab14	0.173902	1.34409e-15
939	Tlnrd1	0.173678	1.74416e-42
940	Psmb3	0.17353	1.65816e-13
941	Atp5g1	0.173482	2.54158e-08
942	Tmem51	0.173435	1.29293e-66
943	Ccpg1	0.17304	8.93001e-38
944	Rinl	0.173006	2.82813e-40
945	Arl6ip5	0.172728	2.36902e-29
946	Rdx	0.1727	6.02249e-26
947	Spi1	0.172669	2.45122e-15
948	Tmem222	0.172609	1.45406e-42
949	Tssc4	0.172567	1.64547e-45
950	Ppp1r15a	0.172518	0.000260935
951	Adora2a	0.172439	5.16339e-28
952	Marcks	0.171872	8.55615e-27
953	Dapp1	0.171715	5.33696e-25
954	Commd7	0.171449	5.00603e-30
955	Med29	0.171321	7.18751e-46
956	Ncf2	0.17112	1.20566e-23
957	Tmem141	0.171052	8.87447e-44
958	Pih1d1	0.170882	1.49843e-43
959	Fam173a	0.170814	4.03342e-29
960	Tnrc6a	0.170777	2.96135e-17
961	Smim26	0.17072	6.09037e-29
962	Akirin1	0.170681	5.60105e-37
963	1110008P14Rik	0.170293	1.10216e-17
964	Plec	0.170235	8.61985e-18
965	Rsf1	0.170159	1.09514e-22
966	Stxbp3	0.170115	1.75764e-40
967	Alad	0.169653	1.68337e-36
968	Rnf121	0.169238	4.19581e-42
969	Vsir	0.169149	2.44443e-38
970	Slc9a3r1	0.169131	2.57954e-16
971	Brms1	0.169044	2.36626e-35
972	Slc25a11	0.168938	2.83854e-37
973	Ddost	0.168568	7.92174e-25
974	Rassf3	0.168553	1.82067e-25
975	Etl4	0.16853	8.18715e-56
976	Cdk2ap1	0.168527	8.90424e-17
977	Fam122a	0.168275	8.11282e-31
978	Rab6a	0.168217	7.95306e-29
979	Trim5	0.168139	3.56072e-14
980	Akr1a1	0.167959	9.96771e-10
981	4933434E20Rik	0.16795	7.7229e-25
982	Hhex	0.167724	1.16257e-27
983	Fam96a	0.167692	3.10602e-19
984	Gm20186	0.167571	1.38472e-10
985	Ddrgk1	0.167468	8.36597e-18
986	Uap1l1	0.167448	1.76166e-27
987	Srpk3	0.167422	4.34767e-30
988	Dapk3	0.167008	1.95466e-43
989	Yipf4	0.166758	1.04673e-24
990	Eps8	0.166221	4.33919e-33
991	Arf3	0.166217	3.66764e-27
992	Hes1	0.166215	3.69275e-38
993	Chic2	0.166208	4.71685e-34
994	Chmp3	0.166047	9.53135e-33
995	Trim30a	0.16534	1.20815e-27
996	B9d2	0.165176	8.86708e-37
997	Aga	0.165173	9.64197e-51
998	Gpx1	0.165154	5.91737e-06
999	Mia2	0.16514	6.4135e-21
1000	Prdx5	0.165091	1.00639e-26
1001	Rnf34	0.164719	3.32134e-47
1002	Ubl3	0.164663	7.90881e-09
1003	Syvn1	0.16445	1.44987e-28
1004	Tmem259	0.164436	8.22222e-24
1005	Pin1	0.164425	7.10943e-37
1006	Slc3a2	0.164297	8.38486e-07
1007	Spcs3	0.163954	1.3902e-33
1008	Erp44	0.163872	6.74356e-19
1009	Phf20	0.163603	9.59389e-27
1010	C030006K11Rik	0.163408	1.02363e-39
1011	Nudt22	0.163208	9.21234e-41
1012	Krcc1	0.163202	2.86537e-21
1013	Psmc2	0.162838	2.33604e-30
1014	Cdk9	0.162757	5.3169e-23
1015	Supt5	0.162545	1.38559e-27
1016	Pigyl	0.162316	1.24369e-34
1017	Chmp5	0.16218	5.61705e-42
1018	Dcun1d5	0.162035	8.08892e-17
1019	Pfdn5	0.162031	4.57782e-21
1020	Tspan13	0.161922	1.78121e-13
1021	Purb	0.161913	0.000273715
1022	Tsta3	0.161608	2.87443e-34
1023	Ube2q1	0.161587	1.55086e-17
1024	Nxf1	0.161431	4.86651e-23
1025	Rpp21	0.161322	4.84383e-36
1026	Gpr18	0.161141	1.49308e-16
1027	Mrps14	0.161016	1.07896e-21
1028	2610001J05Rik	0.160405	2.05088e-26
1029	Emc3	0.160289	2.97902e-28
1030	Naip1	0.160235	3.01062e-147
1031	Tmem167	0.160197	6.66751e-15
1032	Snw1	0.160141	1.6171e-15
1033	Kctd14	0.160068	1.33428e-18
1034	Leng1	0.159996	3.59331e-34
1035	Eno3	0.159912	1.39002e-65
1036	As3mt	0.159895	1.06877e-21
1037	Irf3	0.15976	4.3849e-36
1038	Vrk3	0.159736	3.86356e-33
1039	Polr2e	0.15923	2.17301e-08
1040	Dctn2	0.15904	7.72126e-29
1041	Ncaph2	0.158843	9.4845e-31
1042	Hspa5	0.158671	4.04165e-05
1043	Scarb2	0.158484	1.00431e-30
1044	Rnaseh2c	0.15839	3.85823e-34
1045	Psmb4	0.158377	7.77268e-09
1046	Cited2	0.158117	3.19077e-16
1047	Kcmf1	0.15811	2.44589e-24
1048	Cln3	0.157998	1.5488e-45
1049	Sesn3	0.157857	2.25199e-32
1050	Creb3	0.157748	3.7711e-38
1051	Ptprj	0.157487	3.89305e-10
1052	Csk	0.156728	7.57066e-06
1053	Nmt1	0.156616	6.39546e-21
1054	Fstl3	0.156467	1.77291e-47
1055	Zfand5	0.156163	6.36409e-25
1056	Mrpl23	0.155941	9.59348e-29
1057	Denr	0.15509	1.50423e-22
1058	Polr2a	0.154866	2.28764e-26
1059	Xbp1	0.154297	3.33648e-27
1060	Csnk1a1	0.154284	6.27257e-14
1061	Asap1	0.15416	1.05725e-21
1062	Hcst	0.15401	5.04383e-31
1063	Zfp560	0.153812	1.98392e-26
1064	Slc25a17	0.153206	4.69335e-26
1065	Sertad1	0.153172	3.49272e-33
1066	Bcar3	0.153111	1.99339e-13
1067	Lsm12	0.152393	1.09456e-22
1068	Tor3a	0.152391	5.60611e-30
1069	Ubald2	0.152248	6.46421e-33
1070	Ppp1r12c	0.152154	3.73261e-34
1071	Hint2	0.151801	9.93058e-25
1072	Gpank1	0.151599	3.37868e-28
1073	Mylip	0.151564	1.13574e-18
1074	Dgkd	0.1515	3.076e-10
1075	Vps41	0.150964	3.56622e-26
1076	Plbd1	0.150746	1.24358e-19
1077	Glrx2	0.150269	6.43222e-32
1078	Selplg	0.150262	1.02618e-18
1079	Carhsp1	0.150217	2.24655e-29
1080	Chchd1	0.150217	3.10029e-15
1081	Naga	0.150203	2.76671e-45
1082	Cdc25b	0.15019	5.84753e-17
1083	Oxr1	0.149767	1.3372e-42
1084	Pik3c2b	0.149678	7.98334e-31
1085	Unc45a	0.149661	1.75437e-28
1086	Cdc123	0.149605	6.82944e-30
1087	Selenot	0.149512	7.52823e-18
1088	Lhpp	0.149499	2.36003e-34
1089	Tsc22d1	0.149428	4.61801e-51
1090	Sdc4	0.149174	1.04483e-20
1091	Brix1	0.148893	5.20594e-23
1092	1700123O20Rik	0.148777	1.21211e-32
1093	2310022A10Rik	0.148723	4.79666e-40
1094	Dmac1	0.14851	8.07842e-19
1095	Yif1b	0.148392	2.25693e-45
1096	Sertad3	0.148268	3.44243e-32
1097	Med10	0.148033	6.7954e-42
1098	Txn1	0.148024	4.65543e-17
1099	Smim27	0.14789	1.93218e-23
1100	Sidt2	0.147397	1.19183e-27
1101	Otub1	0.147249	1.30001e-25
1102	Mcrs1	0.147151	1.03076e-32
1103	Bcl7c	0.14713	3.54386e-22
1104	Cnot3	0.146977	1.19752e-36
1105	Ada	0.146736	1.00269e-53
1106	Serinc3	0.146269	3.03468e-09
1107	Acads	0.146106	1.36979e-27
1108	Arf6	0.145511	4.39467e-08
1109	Zbp1	0.145347	7.57948e-26
1110	Gng3	0.145332	2.6404e-62
1111	Tg	0.145284	9.87858e-28
1112	Atp5c1	0.145122	1.36294e-08
1113	Cd63	0.145064	3.12594e-41
1114	Dnajc8	0.145036	1.22942e-18
1115	Cyth2	0.144681	1.10651e-29
1116	Ogfrl1	0.144679	8.67804e-47
1117	Lrrc25	0.14444	3.36292e-54
1118	Cd74	0.144318	3.95372e-29
1119	Sharpin	0.144181	4.04468e-26
1120	Psmd6	0.144151	5.9324e-20
1121	Cln8	0.144144	1.23927e-61
1122	Themis2	0.144081	1.032e-18
1123	2210016F16Rik	0.143951	2.18176e-26
1124	Mrpl48	0.143892	2.65601e-21
1125	Man1c1	0.143885	1.63768e-70
1126	Mrfap1	0.143488	1.85734e-08
1127	Cd19	0.143428	4.01325e-07
1128	Sec61b	0.143155	8.79795e-14
1129	Smim7	0.142779	1.13744e-26
1130	Smim4	0.14274	2.29686e-26
1131	Plekha7	0.142581	4.79277e-58
1132	Jakmip1	0.142404	5.25435e-22
1133	Nenf	0.14238	2.57429e-13
1134	Asnsd1	0.142263	2.09566e-21
1135	Actb	0.142242	1.06019e-12
1136	Rad21	0.142116	4.74899e-24
1137	Dcaf13	0.142078	1.13239e-27
1138	Eif4ebp2	0.141264	5.16893e-17
1139	Trim30d	0.141257	6.27214e-35
1140	Maz	0.141233	4.08535e-20
1141	Nedd4	0.141104	7.03262e-28
1142	Lztfl1	0.140918	4.61696e-21
1143	Mrpl49	0.140909	3.67789e-24
1144	Clta	0.140638	2.96403e-11
1145	Taf11	0.140594	4.77154e-32
1146	Chp1	0.140574	4.7542e-19
1147	Phldb3	0.140284	6.72863e-31
1148	Lacc1	0.1399	9.89692e-21
1149	Txnl1	0.13933	3.6336e-31
1150	Sarnp	0.139154	5.86144e-11
1151	Mrps11	0.139073	4.72271e-55
1152	Akt1s1	0.139057	9.0705e-25
1153	Cnpy3	0.139049	4.09291e-17
1154	H2-Aa	0.13898	4.24417e-13
1155	Adgrl2	0.138709	2.04293e-40
1156	Tmem60	0.138594	9.16892e-40
1157	Ckap4	0.138522	1.15406e-10
1158	Mob2	0.138241	4.23725e-28
1159	Ostc	0.138185	8.05456e-24
1160	Ndufaf3	0.137988	1.3028e-21
1161	Arpc3	0.137379	6.64542e-14
1162	Sgta	0.137282	3.15669e-33
1163	Idnk	0.137075	2.97993e-26
1164	Zfp524	0.136633	3.49744e-37
1165	Tenm4	0.13662	6.4428e-88
1166	Fbxo4	0.136577	8.96528e-28
1167	R3hdm4	0.136329	1.36848e-24
1168	Gdi2	0.135975	2.09755e-11
1169	Bbc3	0.13597	4.0886e-25
1170	Ppm1h	0.135254	1.86653e-100
1171	Rasgrp1	0.135187	1.02237e-08
1172	Sod2	0.135117	5.41989e-15
1173	Use1	0.134703	2.16358e-06
1174	Chmp1a	0.134409	1.59066e-21
1175	Trib2	0.134079	1.74052e-29
1176	Arhgef1	0.134059	1.31761e-08
1177	Ndufa5	0.133913	1.41203e-19
1178	Fuz	0.133573	8.35089e-33
1179	Tmem9	0.133541	2.84364e-34
1180	Pltp	0.133279	2.91615e-29
1181	Iqgap1	0.133255	3.46278e-05
1182	Nxpe2	0.132677	9.84856e-40
1183	Eif2ak1	0.132574	4.99493e-26
1184	Ssr2	0.132565	1.14509e-28
1185	Capn2	0.132316	1.88528e-28
1186	Ghitm	0.132103	5.2242e-22
1187	Bloc1s3	0.132053	2.52008e-35
1188	Dda1	0.131971	4.30846e-34
1189	Klhdc1	0.131893	8.31267e-24
1190	Tm9sf3	0.131796	2.0094e-19
1191	Ndufs2	0.131359	7.90119e-12
1192	Nudt9	0.131342	7.17837e-32
1193	Gpr108	0.130873	6.97695e-31
1194	Btrc	0.130779	2.61906e-26
1195	Nubp2	0.130581	8.75081e-35
1196	Akap12	0.130448	1.10026e-65
1197	Ccdc71l	0.130443	4.55583e-24
1198	4930522L14Rik	0.130072	1.80935e-26
1199	Emc7	0.129914	4.10026e-31
1200	Timm50	0.129831	9.8577e-38
1201	Casp8	0.129821	4.35288e-22
1202	Dnttip1	0.129754	1.71923e-22
1203	AU020206	0.129741	1.27007e-11
1204	Arl6ip4	0.129655	1.25226e-27
1205	Ndrg1	0.129652	4.22339e-76
1206	Eloc	0.129313	6.04301e-14
1207	Dtna	0.129244	3.62776e-130
1208	Pkn1	0.129115	1.30191e-08
1209	Esd	0.12906	7.17042e-16
1210	Fam32a	0.129038	2.03046e-19
1211	Tial1	0.128976	5.96162e-32
1212	Lrp10	0.128806	1.55273e-12
1213	Tnfaip8l2	0.128646	3.15159e-13
1214	Tarbp2	0.128501	1.43891e-27
1215	Coa3	0.128408	1.61557e-31
1216	Cebpd	0.128351	9.43607e-33
1217	Znrd1	0.12829	2.28677e-30
1218	Bst2	0.128266	1.5447e-21
1219	Cox7a2	0.128247	8.75235e-07
1220	Pon3	0.128114	3.68859e-35
1221	Ralbp1	0.127782	1.10918e-12
1222	Jagn1	0.127665	1.37199e-34
1223	Sf3b5	0.127608	8.01637e-14
1224	Sh3bgrl2	0.127602	5.86247e-26
1225	Rp2	0.127539	5.61167e-23
1226	Nrbf2	0.127487	2.77589e-34
1227	Sqstm1	0.127449	5.63341e-05
1228	Atp6v0e	0.127384	3.6459e-21
1229	Ndufa8	0.127305	1.97027e-31
1230	Bmpr1a	0.127252	1.2514e-84
1231	Map7d1	0.127236	3.64352e-22
1232	Man2b1	0.12717	1.22032e-12
1233	Aldh2	0.127168	4.49044e-06
1234	Eef1akmt2	0.126922	5.32295e-37
1235	Nkiras2	0.12655	1.41441e-33
1236	C1qtnf12	0.126545	2.53552e-64
1237	Osbpl3	0.126438	2.06844e-54
1238	Scly	0.126311	1.38788e-27
1239	Pstpip1	0.126255	9.13764e-27
1240	Cep164	0.126029	5.29731e-22
1241	Adrm1	0.125817	4.63301e-30
1242	Arid4a	0.125769	2.30558e-18
1243	Agpat3	0.125743	8.8786e-18
1244	Pten	0.125737	3.48816e-13
1245	Plekha2	0.125681	6.33201e-22
1246	Myzap	0.125355	1.48016e-34
1247	Twf1	0.125353	6.73877e-23
1248	Mgat1	0.125294	9.72862e-16
1249	Nckap1l	0.125047	4.13822e-30
1250	Adam10	0.124791	1.81742e-15
1251	Ccdc50	0.124584	1.27791e-23
1252	Prkcz	0.124303	3.03901e-20
1253	Ywhah	0.12423	9.29614e-06
1254	Mef2d	0.123954	3.42297e-12
1255	Prkce	0.123947	2.43077e-20
1256	Setd3	0.12386	4.84181e-42
1257	Ccr9	0.123539	4.68252e-39
1258	Gm43672	0.12332	7.70497e-28
1259	Klhl24	0.123214	2.1336e-05
1260	Snap29	0.122939	2.17942e-18
1261	Sft2d1	0.122664	4.38476e-15
1262	Pvt1	0.122566	1.09881e-23
1263	Bcl2a1b	0.122339	4.973e-13
1264	Rab9	0.122051	8.7313e-26
1265	Hpcal1	0.121941	5.04659e-34
1266	Cyb561d2	0.121907	2.27899e-27
1267	Scpep1	0.1219	4.19294e-10
1268	Os9	0.121846	8.08021e-24
1269	Bcl2l12	0.121551	1.57042e-35
1270	Slc25a39	0.121533	2.60259e-13
1271	Clint1	0.121288	5.41137e-27
1272	Card11	0.121208	3.85218e-08
1273	Gadd45gip1	0.121099	7.86646e-27
1274	Mrpl4	0.12088	6.26475e-17
1275	Rad1	0.12077	3.27411e-36
1276	Rnf141	0.12069	2.73793e-28
1277	Sar1b	0.120512	2.36519e-22
1278	Gm17018	0.120379	4.44705e-36
1279	Stxbp2	0.120282	6.16091e-20
1280	Pdia6	0.120278	1.14709e-14
1281	Hsd17b11	0.120231	3.65667e-17
1282	Gsdmd	0.120177	2.97543e-33
1283	Ntan1	0.119867	3.04148e-24
1284	Tob1	0.11946	1.9661e-27
1285	Cd164	0.119243	3.33543e-19
1286	H2-Ab1	0.119019	1.64134e-06
1287	Ubxn6	0.11884	2.67972e-21
1288	Pnpla2	0.118711	4.52986e-21
1289	Atp6ap1	0.118354	8.61378e-25
1290	H6pd	0.118323	2.87623e-15
1291	Gpcpd1	0.118239	3.51453e-08
1292	Nbn	0.118151	1.95782e-36
1293	Ppp1ca	0.118021	8.84331e-06
1294	Pop4	0.118001	1.8223e-31
1295	Zfyve21	0.117989	4.23452e-24
1296	Hmox2	0.117882	7.56918e-22
1297	Hspa2	0.117718	3.59278e-28
1298	Stambpl1	0.117653	4.42332e-11
1299	Pold3	0.117653	6.49092e-29
1300	Comt	0.117487	3.63919e-32
1301	Myo5a	0.117471	1.33405e-11
1302	Cisd2	0.117452	6.23518e-12
1303	Guca1a	0.117226	1.1025e-57
1304	Colgalt1	0.117202	1.64841e-17
1305	Mtmr14	0.11709	1.92423e-29
1306	Cmtm7	0.117048	2.10744e-11
1307	Ccng2	0.116914	7.65011e-26
1308	Ccdc186	0.116739	8.67029e-22
1309	Ubl7	0.116633	8.52381e-22
1310	Pcbp1	0.116548	7.95985e-10
1311	Hcls1	0.116493	3.03161e-10
1312	Ube2a	0.116465	2.72038e-06
1313	H1f0	0.116381	2.7316e-17
1314	Camta1	0.116373	1.15199e-22
1315	Me2	0.116195	3.31607e-36
1316	Adam19	0.116188	5.57653e-16
1317	Eva1b	0.11605	1.35255e-32
1318	Tmem184b	0.116003	6.31296e-31
1319	Mrpl46	0.115939	3.63691e-29
1320	Adssl1	0.115809	2.79637e-14
1321	Coa5	0.115751	2.29875e-18
1322	Bag1	0.115678	3.78531e-19
1323	Arhgdia	0.115548	1.11599e-11
1324	Crebrf	0.115534	3.16074e-11
1325	Tmem126b	0.115315	2.3263e-28
1326	Smpd1	0.115218	1.13863e-28
1327	Mospd3	0.115038	1.67952e-31
1328	Ndufs7	0.114726	2.26248e-18
1329	Sdcbp	0.114599	1.3453e-10
1330	Crlf2	0.114533	3.76134e-11
1331	Padi1	0.114426	1.84971e-55
1332	Trim28	0.114424	3.35586e-19
1333	Cecr2	0.114312	8.61537e-22
1334	Hmgcl	0.114294	1.77283e-31
1335	Cd200r1	0.114217	3.77182e-45
1336	Hdac7	0.113993	2.12063e-19
1337	Evi5	0.113956	6.2554e-21
1338	Samd4b	0.11373	2.0584e-30
1339	Dnajb11	0.113514	1.05756e-21
1340	Bik	0.113486	9.16899e-104
1341	Parvb	0.11335	3.10914e-44
1342	Psmb5	0.113304	3.134e-13
1343	Ube2j2	0.113216	3.73079e-27
1344	Stoml1	0.113033	2.59547e-20
1345	Spata6	0.112991	3.93511e-26
1346	Tnfrsf18	0.112981	2.31417e-25
1347	Limd1	0.112849	1.16587e-18
1348	Plekhf2	0.112617	1.14525e-17
1349	Tmem86a	0.112444	1.34085e-38
1350	Myg1	0.112388	9.7752e-21
1351	Mettl7a1	0.11234	6.37807e-31
1352	Gimap9	0.112304	7.33206e-17
1353	Psmc1	0.112232	1.63628e-48
1354	Med8	0.112201	3.72296e-34
1355	Vps29	0.112086	2.02421e-12
1356	Pnrc2	0.111799	4.10021e-18
1357	Ttpal	0.111757	2.01379e-18
1358	Lamtor2	0.11162	0.00303934
1359	Psmd3	0.11147	1.38583e-34
1360	Rbm8a	0.111186	1.21878e-13
1361	Bin2	0.111165	7.03744e-18
1362	Edem2	0.111087	6.55996e-24
1363	Rbm15b	0.110951	7.13514e-30
1364	Pdcd1lg2	0.110902	2.62101e-15
1365	Gpr107	0.110849	6.9904e-19
1366	Surf4	0.110845	3.73096e-34
1367	Ak3	0.11065	1.40402e-18
1368	Eif3g	0.110626	3.40518e-09
1369	Tufm	0.110624	1.11987e-29
1370	Bag2	0.110581	1.06788e-51
1371	Pyurf	0.110291	6.25527e-28
1372	Slc9a3r2	0.110191	6.25588e-20
1373	Mdh1	0.110179	0.000201869
1374	Mcmbp	0.110075	1.1096e-20
1375	Tox3	0.109985	8.10048e-79
1376	Dyrk1b	0.109983	2.08856e-28
1377	Smim12	0.109861	5.74891e-24
1378	Nsmce2	0.109842	2.85676e-30
1379	Mvb12b	0.109826	2.56436e-50
1380	Usp24	0.109773	3.45835e-20
1381	Vta1	0.10976	1.22564e-24
1382	Dnaja1	0.10969	2.36414e-09
1383	Plxnb2	0.109479	5.02851e-38
1384	Gtf2b	0.109234	4.74732e-28
1385	Fzr1	0.10922	1.475e-24
1386	Ccnd2	0.109176	6.34357e-05
1387	Sephs2	0.109167	5.82445e-26
1388	Fiz1	0.109162	1.58886e-29
1389	Itgb1bp1	0.109095	9.03944e-26
1390	Rrp1	0.108896	7.12601e-18
1391	Slc7a8	0.108791	2.34994e-109
1392	Aff1	0.108725	1.08314e-12
1393	Hadha	0.108683	7.77689e-10
1394	Rtn4rl1	0.108577	8.2888e-27
1395	Vdac3	0.108553	1.99079e-15
1396	Fgfr1op2	0.107592	4.08285e-12
1397	Ccdc124	0.107381	1.62002e-12
1398	Il10ra	0.107329	4.16776e-07
1399	Mphosph10	0.107295	3.14035e-33
1400	Hadh	0.107121	1.36468e-24
1401	Suclg1	0.106703	1.72426e-07
1402	Znhit2	0.10654	3.19852e-32
1403	Cnih4	0.106494	1.44321e-22
1404	Dhrs1	0.106401	1.78321e-25
1405	Ankrd13a	0.1062	5.14061e-20
1406	Txndc9	0.105925	6.05222e-19
1407	Ptpn2	0.1059	3.35271e-27
1408	Qk	0.105807	1.86101e-11
1409	Dedd2	0.105655	1.04046e-21
1410	Ssb	0.105641	9.55559e-06
1411	Gnai2	0.105604	4.75791e-05
1412	Sft2d2	0.105599	5.67232e-20
1413	Eapp	0.105538	1.60673e-23
1414	Dhrs7	0.105523	1.74656e-25
1415	Htra2	0.105387	9.17953e-28
1416	Dlgap4	0.105355	8.95668e-18
1417	Atp5j2	0.105352	2.28462e-08
1418	Tfg	0.105238	4.62644e-28
1419	Ppt2	0.105206	3.69182e-27
1420	Slc1a5	0.104899	8.95981e-15
1421	Cwc15	0.104891	4.38582e-22
1422	Bcl11a	0.104883	6.61158e-09
1423	Atp2c1	0.104769	3.71585e-24
1424	Mrpl35	0.104669	3.67903e-21
1425	Flot1	0.104645	5.172e-20
1426	Bcor	0.104638	3.11359e-20
1427	Gm16124	0.104561	5.05188e-24
1428	Calcoco1	0.104436	2.00915e-23
1429	Rnf139	0.104345	5.10166e-25
1430	Ppp6r1	0.104184	2.32085e-09
1431	Pkia	0.10418	5.03578e-101
1432	Eif4h	0.103912	2.76868e-13
1433	Gm36161	0.103817	2.21705e-65
1434	Jup	0.103804	7.53523e-80
1435	Ppp5c	0.103804	2.04021e-29
1436	B4galt6	0.103772	4.5706e-20
1437	Gtf3a	0.103727	1.9545e-20
1438	Desi1	0.103677	3.44194e-27
1439	Dmac2	0.103562	7.82575e-23
1440	Atg16l1	0.103449	1.31754e-33
1441	Acyp1	0.103156	3.57677e-17
1442	Fadd	0.103126	1.37181e-22
1443	Sigirr	0.103103	2.15368e-22
1444	Aaed1	0.102706	5.64507e-19
1445	Lpar6	0.102699	4.44262e-32
1446	Actr10	0.10267	1.10184e-18
1447	Nabp2	0.102623	5.05635e-13
1448	Nt5c	0.102503	3.00783e-19
1449	Ociad2	0.102476	2.12485e-63
1450	Fuca2	0.102381	6.31203e-17
1451	Kctd20	0.10232	1.46342e-28
1452	Tspan14	0.102286	7.53163e-16
1453	Slbp	0.102283	1.60155e-10
1454	Bphl	0.102281	1.44482e-19
1455	9030624J02Rik	0.102279	3.66609e-19
1456	Map1lc3a	0.102234	1.26496e-14
1457	Vamp5	0.102119	6.02249e-26
1458	Fam173b	0.102015	2.88283e-29
1459	Txndc12	0.101939	2.44516e-32
1460	Ctdp1	0.10159	6.02249e-26
1461	Ppp6c	0.101496	5.53905e-18
1462	Mvp	0.101235	6.46916e-25
1463	Inppl1	0.101208	8.93346e-27
1464	Csnk1g2	0.100943	1.12081e-12
1465	Lyrm2	0.100724	2.05399e-17
1466	Ssbp1	0.100691	5.72311e-10
1467	S100a13	0.10007	6.39959e-07
1468	Calhm2	0.100047	2.88834e-15
