# Supplementary material for: Single-cell genomics identifies distinct B1 cell developmental pathways and reveals aging-related changes in the B-cell receptor repertoire
Source: Cell Biosci. 2022 May 7;12:57. doi: 10.1186/s13578-022-00795-6 (PMC9080186; doi:10.1186/s13578-022-00795-6)
Supplement: Supplementary file 8 — Additional file 8: Table S7. DEGs down-regulated in B1-C5 cells (B1-C5 vs. B1-C3). [file 13578_2022_795_MOESM8_ESM.xlsx]

## Sheet: Sheet1
Table S7
#Whole transcriptome gene expression estimates (scRNA-Seq)
#Title	Single-cell genomics reveals B1 cell development with age
#Contributors	Y. L., J. W., K. L., M. L., S. X., X. L., Z. Z., J. P., P. L., S. G., Z. M., Y. Y.
#supplementary table 7	DEGs down-regulated in B1-C5 cells (B1-C5 vs. B1-C3)
#Columns 1 through 4:	Up-regulated genes, Log fold change > 0.1, FDR < 0.01
	Down-regulated genes in B1-C5	Log fold change	FDR
1	Fcmr	1.35002	9.13819e-219
2	Ltb	1.13029	6.49434e-137
3	Gm8369	1.03501	0
4	Ptprcap	1.01318	1.07132e-151
5	Gm30211	0.927212	2.85807e-206
6	Arhgap15	0.861523	2.40453e-132
7	Shisa5	0.854409	6.28834e-98
8	Ndufa2	0.811291	2.64955e-108
9	Man1a	0.808496	8.35959e-96
10	Uchl3	0.797971	9.15239e-103
11	Ms4a6c	0.734792	6.47275e-117
12	Irf8	0.682397	1.19896e-165
13	Zfp36l2	0.676732	1.6281e-78
14	Klf6	0.656321	8.30554e-64
15	4930523C07Rik	0.65086	1.05212e-53
16	Gimap3	0.644316	1.29959e-44
17	Mif	0.623669	1.60222e-35
18	Tsc22d3	0.620872	1.28788e-91
19	Sell	0.617464	5.48922e-155
20	Fam107b	0.586918	9.73469e-60
21	Cybb	0.573254	2.02826e-44
22	Vim	0.573111	1.36989e-62
23	Hnrnpa3	0.572368	1.83028e-47
24	Serpina3g	0.564639	7.77627e-73
25	Tpt1	0.558892	9.82234e-274
26	Nfkbia	0.557252	1.79063e-40
27	H2-Q6	0.551346	1.08717e-69
28	H2-Q7	0.550163	1.29161e-65
29	Atp6v0c	0.531904	5.79196e-51
30	Impdh2	0.526105	2.86392e-38
31	Eef1a1	0.525702	0
32	Txnip	0.517467	6.55351e-33
33	Mndal	0.512854	1.794e-59
34	Pcmtd1	0.5069	4.3799e-31
35	Foxn3	0.506446	1.93034e-40
36	Ifi203	0.50199	7.65837e-35
37	Snrpf	0.499958	1.91111e-65
38	AY036118	0.499519	1.21947e-23
39	Hsp90aa1	0.495731	1.06247e-31
40	Xist	0.495034	0
41	Psmb10	0.491452	5.90479e-42
42	Itga4	0.484429	2.65092e-46
43	Nudt21	0.484221	3.62566e-43
44	Ube2d2a	0.482779	1.13765e-38
45	Cd55	0.479966	6.7944e-57
46	Matr3	0.476268	3.32748e-46
47	Herpud1	0.468367	1.01978e-32
48	Psmd14	0.46172	8.37918e-30
49	Paip2	0.460807	3.58974e-23
50	Hsp90ab1	0.460622	2.38787e-102
51	Hspa1a	0.459544	2.81427e-111
52	Dennd4a	0.455923	3.68767e-115
53	Sf3b3	0.453492	5.78315e-93
54	Wfdc17	0.446161	2.00635e-114
55	B4galnt1	0.444089	8.51916e-51
56	Myc	0.442781	3.37363e-28
57	Eif2s3y	0.441085	4.96684e-148
58	Eef1b2	0.438811	8.87261e-151
59	Hint1	0.438579	1.65427e-81
60	Hspe1	0.43655	3.91945e-52
61	Tbca	0.435255	2.67419e-33
62	Atp2b1	0.428768	7.40428e-22
63	Nme2	0.42873	5.23107e-79
64	Laptm5	0.42604	1.11711e-41
65	Cytip	0.422758	4.08645e-25
66	Cyb561a3	0.421455	1.37312e-33
67	Gm26917	0.419525	3.13289e-36
68	Cfdp1	0.417644	3.48438e-48
69	Gm8186	0.417138	3.61412e-35
70	Emb	0.41475	2.02298e-166
71	Eef1g	0.412189	3.96768e-85
72	Ripor2	0.406178	5.23013e-45
73	Ifi27	0.405519	1.08187e-24
74	Fos	0.403963	7.00223e-27
75	Gabarapl2	0.40314	1.16594e-23
76	Hspa1b	0.403125	9.77014e-89
77	Slfn2	0.398446	1.01605e-18
78	Hspd1	0.395796	3.68241e-21
79	Ighd	0.392567	1.4063e-49
80	Tcp1	0.391755	1.13023e-15
81	Ighv12-3	0.389886	2.23118e-24
82	Birc3	0.388416	2.61047e-31
83	Pura	0.388414	3.0904e-50
84	Mzb1	0.388041	2.4173e-62
85	Malat1	0.387488	2.52355e-15
86	Hsbp1	0.384808	3.03878e-27
87	Hspa8	0.383255	1.51146e-67
88	Uba52	0.380421	9.51441e-18
89	Gm15987	0.380107	2.58479e-24
90	C1qbp	0.379274	2.20913e-17
91	Zmat2	0.37883	1.19606e-31
92	Adcy7	0.378068	1.89636e-76
93	Nfatc1	0.376906	1.49985e-20
94	Rack1	0.376042	2.81046e-83
95	Gm42418	0.375987	7.37763e-24
96	Banf1	0.373286	1.74879e-19
97	Pglyrp1	0.373024	4.27613e-97
98	Lyz2	0.370812	1.54329e-91
99	Stt3b	0.369489	1.73e-21
100	Ccnd3	0.36477	7.00722e-21
101	Npm1	0.364063	8.67412e-78
102	Arhgap30	0.363066	1.33537e-19
103	Plscr1	0.360908	4.05863e-22
104	Hspa9	0.359099	6.29853e-60
105	Ptma	0.357808	5.85537e-100
106	H3f3b	0.357712	4.04785e-31
107	Gng10	0.356923	1.2581e-25
108	Nfatc3	0.356741	1.76033e-59
109	Stap1	0.356349	1.37574e-27
110	Snx20	0.354916	8.69497e-15
111	Gapdh	0.35156	3.62443e-50
112	Tppp3	0.351114	2.7001e-44
113	Srgn	0.350688	3.16714e-50
114	Hnrnpa2b1	0.348572	5.6369e-22
115	Lbh	0.347858	6.26099e-40
116	Gimap7	0.345877	1.86907e-27
117	Ube2v1	0.342534	8.8922e-28
118	Gm15228	0.340133	1.36844e-32
119	Evl	0.329267	2.70613e-94
120	AW112010	0.323639	3.36889e-25
121	Dnaja2	0.323282	9.19912e-16
122	Snhg12	0.322677	2.12506e-35
123	Il2rg	0.322479	1.34342e-13
124	Mat2a	0.322243	2.18217e-15
125	Diaph1	0.321281	4.0336e-47
126	Sptbn1	0.316682	1.17911e-25
127	Epb41l4aos	0.316262	1.17288e-55
128	Srsf2	0.316162	4.86283e-09
129	Srsf7	0.314889	8.1771e-22
130	Tespa1	0.312445	2.5282e-93
131	Ighv11-2	0.310699	3.97476e-157
132	Mbnl1	0.310366	2.63064e-11
133	Reep5	0.308338	2.62149e-18
134	H2-Ob	0.307501	2.44741e-15
135	Srp19	0.306118	6.89311e-28
136	Ccr7	0.30585	1.9127e-36
137	Rcsd1	0.305749	1.52703e-10
138	Gimap6	0.305509	1.31606e-14
139	Nfkb1	0.304604	1.54228e-22
140	Tmem243	0.304159	8.6307e-12
141	Slc38a1	0.302881	8.39667e-14
142	Cdc42se2	0.302804	2.07947e-17
143	Dnajb1	0.302096	1.31253e-33
144	Bin1	0.301382	1.62475e-30
145	Trmt112	0.299387	2.66785e-23
146	Rsrp1	0.297852	2.7005e-12
147	Hnrnpdl	0.295162	5.77179e-09
148	H2-K1	0.291606	3.73568e-25
149	Csde1	0.291325	5.46533e-10
150	Map1lc3b	0.29128	1.07359e-13
151	Eif1a	0.290637	7.74459e-44
152	Hmgn2	0.289592	4.52567e-27
153	Lsm4	0.289431	6.9567e-11
154	Nutf2	0.286817	5.04475e-44
155	Eef2	0.286695	4.33893e-43
156	Tgfbr2	0.286344	6.41779e-28
157	Pnisr	0.285699	1.15488e-11
158	Filip1l	0.2852	1.22604e-22
159	Luc7l2	0.284737	1.09003e-19
160	Cct2	0.284675	3.12189e-07
161	Hnrnpu	0.283622	3.65284e-06
162	2010107E04Rik	0.283227	4.73661e-07
163	Klf2	0.282501	4.02263e-17
164	Tmem208	0.281927	8.78508e-38
165	Zcchc11	0.281803	1.67856e-12
166	Tpst2	0.281071	2.24187e-53
167	Dynlt1b	0.280998	9.62633e-39
168	Crlf3	0.278815	4.11112e-11
169	Gm10076	0.277409	8.00637e-11
170	E2f4	0.276531	7.71281e-35
171	Ran	0.274651	1.58366e-11
172	Igkv4-91	0.274586	2.02665e-17
173	Nid1	0.27384	1.5152e-47
174	Gm26532	0.273606	5.5148e-38
175	Fkbp4	0.272481	1.98652e-20
176	Rbm38	0.271113	6.41711e-47
177	Ebf1	0.270947	3.52195e-23
178	Cfp	0.269554	2.6361e-44
179	Gimap4	0.268701	1.08578e-05
180	Neat1	0.267809	5.44777e-10
181	Nob1	0.267599	4.83312e-55
182	Flna	0.267198	5.46763e-11
183	H2-Q4	0.264029	2.59103e-12
184	Tcof1	0.263311	1.07896e-21
185	Plcg2	0.263229	1.9395e-26
186	Psmd7	0.263046	7.09159e-18
187	Lsm6	0.262724	5.29682e-09
188	Apobec1	0.261896	4.79949e-10
189	Fkbp5	0.260944	1.03778e-63
190	Tnfaip8	0.259577	4.20812e-08
191	Ikzf3	0.258636	1.94792e-10
192	Ncl	0.258176	3.01121e-12
193	Arl2bp	0.258138	1.12783e-33
194	Timm23	0.257881	1.28204e-32
195	Ndfip1	0.257735	2.9053e-12
196	Lmo7	0.257542	6.87981e-106
197	Sra1	0.257179	3.80131e-18
198	Nr3c1	0.254789	1.31613e-46
199	Pfdn1	0.254435	6.67963e-20
200	Anxa6	0.254295	7.65747e-10
201	Npm3	0.251996	7.06976e-23
202	St8sia6	0.251077	3.33875e-71
203	Kmt2a	0.250989	1.21336e-14
204	Lyst	0.250254	1.54453e-84
205	Krt8	0.249873	4.6944e-120
206	AC149090.1	0.249469	8.30193e-13
207	Atp6v0d1	0.248448	2.61815e-26
208	Rabgap1l	0.248192	6.65952e-09
209	Zcchc7	0.247531	3.93076e-16
210	Ttc14	0.245915	1.19002e-12
211	Ik	0.245411	6.30356e-34
212	Eif3i	0.245241	5.87207e-20
213	Nsa2	0.244748	4.6179e-15
214	Krt222	0.244267	5.88202e-24
215	Got2	0.244184	1.49258e-32
216	Fam96b	0.244135	7.52698e-21
217	Apbb1ip	0.243971	5.62403e-07
218	Srsf10	0.241928	3.24072e-17
219	Fcrl5	0.240472	3.08659e-13
220	Eif5	0.240428	6.63919e-05
221	Dtx1	0.239802	2.1383e-31
222	Myo1g	0.239499	8.70937e-13
223	Fubp1	0.239253	2.64111e-13
224	Pde4b	0.239181	1.06262e-17
225	Cebpz	0.238887	1.6796e-15
226	Ddx21	0.236893	2.5696e-11
227	Ctcf	0.236282	1.75526e-10
228	Rapgef6	0.235288	4.5349e-13
229	Epcam	0.23516	6.16737e-71
230	Pebp1	0.234603	0.000177326
231	Kmt2e	0.233695	1.33743e-06
232	Supt20	0.232661	2.46519e-15
233	Cux1	0.232457	3.01662e-13
234	Gnl3	0.231292	1.093e-19
235	Sfpq	0.231079	1.38579e-07
236	H3f3a	0.23036	5.17957e-51
237	Nfat5	0.230075	3.33771e-48
238	Cyld	0.229891	3.74107e-30
239	Taf1d	0.228944	1.1878e-09
240	Fam162a	0.228939	2.52152e-22
241	Gm26740	0.228666	1.06723e-08
242	Srrm1	0.228444	2.09008e-06
243	Lars2	0.228383	6.61152e-07
244	A630001G21Rik	0.228329	2.08296e-20
245	Tagap	0.22828	9.70566e-30
246	Slc6a6	0.227826	5.17408e-25
247	Tmem176b	0.227703	8.76368e-60
248	Atp5l	0.227637	1.74667e-14
249	Igkv5-43	0.227509	5.12022e-14
250	Ppp1r16b	0.227426	8.30861e-46
251	Naca	0.227235	4.06004e-45
252	Ppp3cc	0.22684	8.00501e-31
253	Ncf1	0.226508	7.85375e-17
254	Dusp2	0.225772	3.07661e-40
255	Jmjd1c	0.225738	6.73407e-10
256	Fdx1l	0.224803	1.74812e-51
257	Gm47283	0.224357	1.63963e-20
258	Idh3b	0.224101	2.57028e-13
259	Clec2d	0.223977	1.61404e-09
260	1810009A15Rik	0.223385	4.11919e-27
261	Mycbp2	0.222549	1.72645e-09
262	Macf1	0.221169	7.25702e-19
263	Crip1	0.219752	5.17402e-09
264	Sorl1	0.219722	1.42824e-32
265	Msn	0.219439	9.37631e-06
266	Pim1	0.219211	2.99163e-08
267	G3bp1	0.219144	0.000182057
268	Cd47	0.218762	1.6585e-18
269	Cxxc5	0.218525	2.23867e-19
270	Ranbp1	0.217861	1.01497e-06
271	Gar1	0.217243	3.27736e-23
272	H2-T22	0.217211	1.94893e-08
273	Scamp4	0.216117	5.48379e-43
274	Dut	0.215789	2.44698e-42
275	Il12a	0.214516	2.40445e-41
276	Nip7	0.213925	1.92922e-21
277	Serbp1	0.210911	7.36218e-36
278	Cox7a2l	0.210475	5.52229e-22
279	Egr1	0.21004	1.06762e-18
280	Zmiz1	0.209728	7.38798e-12
281	Gstp1	0.20971	2.14803e-11
282	Kdm7a	0.2076	2.1777e-08
283	Akna	0.207504	9.14059e-11
284	Mybbp1a	0.206797	5.83309e-23
285	Lsm5	0.206778	1.45837e-08
286	Fmnl1	0.206429	8.36715e-11
287	Sh3kbp1	0.206339	3.43359e-16
288	Jund	0.205885	4.37189e-14
289	Kcnq1ot1	0.205882	1.5609e-12
290	Spint2	0.205817	8.24719e-36
291	St3gal6	0.205686	1.25324e-49
292	Exosc8	0.205642	8.08594e-13
293	Hnrnpab	0.20557	7.83455e-06
294	Calm1	0.204909	7.98132e-21
295	Tmem154	0.204159	2.46098e-07
296	1810022K09Rik	0.203674	1.29427e-08
297	Fosb	0.203008	3.02029e-19
298	Fchsd2	0.20237	2.45202e-19
299	Ybx1	0.20221	3.20352e-24
300	Atp5e	0.202005	7.11986e-29
301	Ash1l	0.201947	4.86231e-13
302	Wdfy4	0.201886	3.8004e-10
303	Add3	0.201867	2.8246e-06
304	Arhgef18	0.200498	6.0168e-39
305	Rexo2	0.200386	2.27279e-09
306	Glg1	0.198948	1.48594e-34
307	Pgap1	0.198771	1.0664e-46
308	Sgk3	0.198699	1.0433e-17
309	Rbm25	0.198028	0.00343169
310	Etf1	0.197996	8.97444e-23
311	Hnrnph3	0.197181	1.52701e-16
312	Polr2c	0.196975	1.74498e-18
313	S100a10	0.196669	3.3445e-13
314	Phgdh	0.195571	0.00408882
315	Gadd45g	0.195285	6.27452e-54
316	Notch2	0.194514	1.96997e-18
317	Rbm39	0.194447	1.0042e-29
318	Baz1a	0.194005	3.28568e-09
319	Pax5	0.193258	1.68562e-07
320	Vti1b	0.193251	3.53281e-08
321	Krit1	0.192929	7.33676e-13
322	Nktr	0.192565	3.61394e-12
323	Cbfb	0.192294	6.06359e-35
324	Bank1	0.1918	6.61208e-08
325	Cotl1	0.190636	7.64783e-05
326	Ogt	0.189704	6.32409e-08
327	Dock10	0.188979	6.38351e-16
328	Acd	0.188939	4.78381e-29
329	Ifi209	0.188845	1.46389e-24
330	Hnrnph1	0.188059	5.06599e-11
331	Cox7c	0.187923	3.34584e-20
332	Tra2a	0.187897	1.37583e-06
333	Bola3	0.186809	1.78048e-08
334	Ppib	0.185632	3.50484e-15
335	Pop5	0.185613	3.22748e-11
336	Nae1	0.185298	3.84132e-37
337	Tbc1d9	0.185175	1.30681e-15
338	Prpf38b	0.18501	1.22401e-07
339	Lax1	0.184861	1.08498e-38
340	Snx9	0.184247	2.74371e-15
341	Ptpn18	0.184024	6.14112e-20
342	Dek	0.183979	8.94387e-09
343	Zfp644	0.183968	2.3088e-16
344	Ankrd37	0.183616	2.38491e-25
345	Celf1	0.182928	2.06971e-14
346	Bptf	0.182635	2.89994e-07
347	Jak2	0.181914	1.26912e-30
348	Tra2b	0.181599	4.88375e-07
349	B3gnt2	0.18084	1.29662e-10
350	Brd8	0.180737	1.02518e-28
351	Stk10	0.179653	1.30065e-18
352	Pik3ip1	0.179191	5.57544e-05
353	Trim7	0.178116	3.29313e-38
354	Ctla4	0.177558	1.47854e-10
355	Fau	0.177061	1.45543e-51
356	S100a4	0.176942	0.00091073
357	Cog8	0.176842	9.51463e-41
358	Eif4a2	0.176573	3.09173e-06
359	B2m	0.176241	1.00185e-17
360	Fam214a	0.176136	6.84193e-16
361	Chtf8	0.175646	1.30016e-29
362	Tcp11l2	0.175601	0.0055618
363	Ythdc1	0.175579	1.39439e-10
364	Ccdc88c	0.175459	2.3825e-16
365	Klf3	0.175455	3.89708e-08
366	Ddx5	0.174778	1.02752e-12
367	Prrc2a	0.174754	2.23621e-12
368	Ctso	0.174277	2.16588e-08
369	Hif1a	0.174194	1.98658e-12
370	Farsb	0.174079	2.38433e-11
371	Alkbh1	0.173721	5.94255e-18
372	Nop58	0.173398	1.41179e-13
373	Smco4	0.173287	4.07217e-32
374	Fkbp3	0.173048	6.25441e-05
375	Cpsf6	0.172982	8.90943e-17
376	Eef1e1	0.17273	1.51593e-15
377	Gm45552	0.172355	4.2812e-14
378	Socs3	0.172219	7.03249e-10
379	Erh	0.172173	0.000333569
380	Plek	0.172081	2.26813e-19
381	Cacna1e	0.171877	1.25204e-11
382	Tcerg1	0.171738	3.69275e-38
383	Cnot1	0.171635	1.66065e-29
384	Il6st	0.171175	3.52961e-19
385	Prkcb	0.17106	0.000525925
386	Srsf6	0.170993	8.71998e-10
387	Wapl	0.170852	9.49745e-27
388	Serpina3f	0.170577	6.0715e-67
389	Gm42722	0.170036	3.39145e-48
390	Cfap20	0.169747	1.05996e-30
391	Actr3	0.169582	1.05465e-06
392	Rdh12	0.169393	0.00282861
393	Nolc1	0.169023	5.33616e-25
394	Srm	0.168767	9.22959e-16
395	Lyar	0.168475	5.06882e-23
396	Wls	0.168286	5.35012e-54
397	Tmem176a	0.167589	6.02111e-44
398	N4bp1	0.167551	1.84351e-72
399	Itsn2	0.167375	5.78571e-12
400	Jun	0.167252	4.17861e-11
401	Eif2s3x	0.166912	4.97534e-17
402	Traf1	0.16672	1.08195e-09
403	Pip4k2a	0.166473	8.16292e-14
404	Snhg6	0.165655	7.95238e-27
405	Hvcn1	0.164514	1.81033e-08
406	Zbtb20	0.163892	3.11612e-10
407	Tes	0.163619	2.2245e-53
408	Ilkap	0.162632	3.0974e-06
409	Hist1h2ap	0.162546	1.93979e-13
410	Igkv1-117	0.161996	4.43592e-07
411	Phf3	0.161802	1.27825e-08
412	H2-Ke6	0.161496	1.27807e-09
413	Rnasek	0.161443	9.72825e-21
414	Amfr	0.160842	3.7878e-21
415	Arhgap45	0.160688	0.00085219
416	Tk2	0.160451	1.083e-33
417	Hspb11	0.160155	1.95463e-10
418	Rsrc2	0.160085	6.27155e-05
419	Ddx54	0.159986	2.37521e-08
420	Lsm7	0.159864	8.90006e-09
421	Eno1	0.159532	1.07728e-06
422	Eif5a	0.159523	1.14847e-07
423	Lsm2	0.159519	5.75601e-20
424	Hist1h1e	0.159276	5.31611e-14
425	Eml4	0.15921	1.93738e-20
426	Ephx1	0.158887	2.50463e-17
427	Tmsb10	0.158752	1.6161e-10
428	Ankhd1	0.158278	1.86948e-34
429	Haao	0.157727	1.14392e-37
430	Kansl1	0.157624	5.19452e-13
431	Srrm2	0.157603	1.42577e-06
432	Nap1l1	0.157329	3.79601e-23
433	Ahnak	0.157234	1.25791e-14
434	Grap	0.157103	0.00328756
435	Eif4g1	0.157048	1.94586e-18
436	Smg1	0.157	4.69608e-11
437	Stk24	0.156901	0.000914356
438	Ddx19a	0.156635	4.61307e-28
439	Bend5	0.15652	2.85023e-19
440	Taf7	0.15629	2.56105e-37
441	Cxcr4	0.155076	8.14206e-18
442	Phb	0.154873	1.91372e-11
443	Crip2	0.154796	4.96019e-26
444	Sp100	0.154641	0.000291734
445	Nop56	0.154038	4.78498e-08
446	Ddx3x	0.153516	1.56054e-07
447	Med28	0.153288	0.000924903
448	Ahcy	0.153245	1.29632e-24
449	Nfkbie	0.153018	1.16558e-15
450	Slc35a4	0.152791	2.18092e-30
451	Kdm2a	0.152723	6.66023e-09
452	Snrpe	0.152633	6.24151e-10
453	Prrc2c	0.15219	0.00108258
454	Ahcyl2	0.151768	1.09456e-22
455	Mlxip	0.151532	3.16297e-27
456	Sptan1	0.151451	6.1002e-15
457	Gimap1	0.151263	1.92203e-06
458	Cirbp	0.151252	0.00201761
459	U2af1	0.151029	1.0555e-05
460	Ost4	0.150983	4.00135e-06
461	Paics	0.1504	1.88958e-09
462	Tia1	0.150386	1.47253e-20
463	Pmepa1	0.150128	5.41676e-96
464	Ddx18	0.14993	2.19958e-12
465	Lnpep	0.149412	1.65209e-08
466	Srek1	0.149291	1.93733e-17
467	Kdm3b	0.149076	1.12197e-39
468	Tcea1	0.148627	2.36495e-07
469	Prkar2b	0.148353	2.59539e-09
470	Ssh2	0.147818	7.10201e-15
471	Bri3bp	0.1475	1.42387e-05
472	Elmo1	0.147322	2.35344e-33
473	Cct4	0.147242	2.2598e-06
474	Wdr33	0.147123	9.11967e-25
475	Bzw2	0.146948	7.04477e-35
476	Rhob	0.146734	2.07116e-11
477	Grcc10	0.146566	3.13898e-10
478	Mrto4	0.146416	6.92427e-18
479	Wee1	0.146217	3.13778e-35
480	Pdlim2	0.146194	1.49015e-12
481	Snrpg	0.145976	1.30856e-17
482	Rras2	0.145422	3.89913e-72
483	Cox16	0.145194	1.75439e-06
484	Trim34a	0.144952	2.7078e-08
485	Igkv4-57-1	0.144718	1.56803e-08
486	Traf3ip3	0.144705	3.10579e-06
487	Hsph1	0.144645	1.55628e-21
488	H2-D1	0.143661	6.38401e-10
489	Iqsec1	0.143385	1.57073e-09
490	Inpp5d	0.143343	1.97795e-06
491	Itfg1	0.143255	2.3261e-25
492	Eef1akmt1	0.142878	8.26198e-39
493	Gimap8	0.142376	1.58258e-18
494	Tigd2	0.14235	2.88056e-13
495	Btf3	0.142147	2.5947e-17
496	Gbp7	0.141805	4.05678e-21
497	Mettl1	0.141531	5.63413e-37
498	Tmed7	0.141038	2.11276e-16
499	Chd9	0.141027	1.00176e-28
500	A430078G23Rik	0.140773	4.04685e-35
501	Pnn	0.140542	1.85671e-05
502	Cd40	0.140242	2.70948e-19
503	Fbxw7	0.140166	1.00208e-14
504	Eprs	0.139662	1.72232e-11
505	Pde3b	0.13917	3.10378e-39
506	Prpf19	0.139014	6.1838e-16
507	Dpp4	0.13889	2.51165e-60
508	Myo1e	0.138567	5.19575e-13
509	Sesn1	0.138561	9.06324e-24
510	Pum2	0.138337	4.99674e-09
511	Rassf5	0.13812	9.71416e-12
512	Txndc16	0.138103	6.47685e-13
513	Dnajc2	0.137546	2.86432e-07
514	Med13l	0.137286	1.05585e-17
515	Hmga1	0.13726	4.94586e-12
516	Nsun2	0.137145	4.94031e-21
517	Zfp207	0.136914	5.87577e-11
518	Luc7l3	0.136516	2.03539e-07
519	Sipa1l1	0.13651	5.79402e-13
520	Cklf	0.136193	2.36951e-09
521	Sfn	0.135707	4.60005e-20
522	Agpat4	0.135675	1.89279e-10
523	Rbms1	0.135213	8.55751e-08
524	Mbnl2	0.134973	1.60336e-13
525	Srpk2	0.134968	2.80323e-09
526	Arhgap26	0.134939	8.81512e-42
527	Rbm27	0.134869	3.30196e-33
528	Dhx9	0.13475	1.98394e-12
529	Glo1	0.134653	1.66827e-11
530	Larp1	0.134511	3.14538e-12
531	Fnbp1	0.134394	8.38412e-08
532	Nrros	0.134212	6.7703e-06
533	Ubl5	0.134132	0.000760712
534	Dmxl1	0.133813	5.52727e-40
535	Il21r	0.133567	2.1383e-31
536	Tmem131	0.133019	4.91047e-16
537	Pak2	0.13301	0.000792686
538	Ankrd12	0.132759	0.000416882
539	Rbm43	0.132758	8.31939e-14
540	Fli1	0.132602	2.03974e-07
541	BC004004	0.132553	3.26948e-05
542	Armc3	0.132455	1.28111e-08
543	Ubash3b	0.132316	7.60239e-16
544	Pecam1	0.131529	3.41178e-07
545	Lonp2	0.131347	5.40213e-35
546	Snx3	0.130703	0.000141413
547	Cd69	0.130305	0.00157876
548	Brd7	0.130127	1.0279e-15
549	Fam192a	0.129919	1.81183e-22
550	Itpr2	0.129857	8.52868e-21
551	Herc4	0.129521	3.09707e-19
552	Set	0.129355	0.000208912
553	Wdfy1	0.129315	7.8252e-08
554	Trp53	0.129134	9.12516e-06
555	Mapk1	0.129107	4.88735e-05
556	Tmem238	0.129043	2.20088e-23
557	Tradd	0.128963	4.95635e-23
558	Rbbp4	0.128701	3.0983e-07
559	Zfp292	0.128474	2.85721e-05
560	Emc8	0.128261	2.65188e-32
561	Map4	0.128215	1.7882e-13
562	Utp14a	0.128157	2.4648e-14
563	Polr2h	0.127834	4.58659e-18
564	Slc7a1	0.127671	4.48027e-16
565	Smarca4	0.127341	1.7947e-09
566	Adss	0.127217	5.10028e-10
567	Wipf1	0.127196	1.28142e-11
568	Rapgef1	0.127162	2.06426e-15
569	Gramd3	0.126989	5.2628e-08
570	Sri	0.126808	0.00105893
571	Apex1	0.126752	1.69312e-21
572	S100a1	0.12674	9.74515e-40
573	Slc25a3	0.126685	1.05723e-11
574	Slpi	0.126647	1.9759e-33
575	Cd80	0.125792	3.73875e-25
576	Ms4a4c	0.125671	1.57243e-39
577	Ewsr1	0.125643	0.00838142
578	Dtymk	0.12528	4.98308e-15
579	Kars	0.12484	1.86947e-26
580	Bclaf1	0.124835	0.000343024
581	Rin3	0.124808	6.74854e-12
582	Snrnp25	0.124805	3.0806e-06
583	Sltm	0.124635	0.000684733
584	Slc25a19	0.124537	1.19292e-08
585	Pum1	0.124423	2.63079e-12
586	Dlg1	0.124299	1.12037e-31
587	Armc10	0.123916	2.30517e-16
588	Lpgat1	0.12389	0.000313501
589	Tmem173	0.123888	1.21029e-25
590	Brd2	0.123526	0.0023605
591	Trim35	0.123499	2.74314e-09
592	Cdc42se1	0.12343	6.2338e-05
593	Stat3	0.123216	5.92254e-07
594	Wdr55	0.123075	1.71523e-32
595	Gm5914	0.122956	5.97295e-20
596	Mga	0.12288	2.22928e-15
597	Wdr83os	0.122793	2.68469e-06
598	Ablim1	0.122636	0.00134906
599	Capg	0.122578	1.55019e-06
600	Ppa1	0.122391	8.29327e-17
601	Clpp	0.122378	3.99953e-19
602	Aff3	0.122326	7.41798e-19
603	Rbck1	0.122221	6.99065e-10
604	Babam2	0.121563	7.80591e-14
605	H2afz	0.12149	2.84738e-14
606	Safb2	0.121227	9.45393e-09
607	Vps4a	0.121172	1.70501e-25
608	Mrpl45	0.120996	4.48099e-09
609	Syncrip	0.12081	9.19185e-14
610	Cast	0.120726	1.9064e-07
611	Med11	0.120719	2.34266e-27
612	Pbx3	0.120576	3.17273e-64
613	Actn1	0.120465	4.54597e-31
614	Dock8	0.120463	2.5063e-09
615	Wwp2	0.120281	1.32259e-16
616	AI413582	0.119722	9.65138e-05
617	Prpf8	0.119656	2.30423e-12
618	Tbc1d5	0.119499	7.25712e-16
619	Tank	0.119454	1.39628e-09
620	Fn1	0.119297	1.60875e-41
621	Pabpn1	0.119079	1.74176e-11
622	Gart	0.119046	3.58936e-21
623	Arhgap24	0.118914	5.66699e-18
624	Cyb5b	0.118875	7.66368e-11
625	2700038G22Rik	0.118868	1.23596e-22
626	Hnrnpr	0.118846	1.2757e-06
627	Gm16286	0.118672	2.09796e-05
628	Timm9	0.118259	1.37631e-15
629	Nsd1	0.118115	1.97235e-14
630	Psmb8	0.117793	0.000396789
631	Clic1	0.117702	1.42176e-06
632	Smc1a	0.117677	8.15313e-12
633	Mphosph6	0.117549	5.44996e-20
634	Hist1h2an	0.117452	8.65987e-24
635	Nubp1	0.11741	2.59208e-07
636	Phf14	0.117396	1.83714e-22
637	Ist1	0.117374	1.62123e-17
638	Ikbkb	0.117329	0.000529295
639	R3hdm1	0.117327	3.62878e-06
640	Cd83	0.11717	1.15431e-05
641	Map3k8	0.116934	9.94994e-10
642	BC005561	0.116931	6.10995e-26
643	Prkca	0.116796	7.79572e-14
644	Prmt7	0.116692	1.94852e-37
645	Acadl	0.116642	0.00102689
646	Xiap	0.116255	5.98519e-15
647	Cldnd1	0.115924	4.3471e-14
648	Akap9	0.115769	4.18349e-11
649	Gfer	0.115612	4.94586e-12
650	D1Ertd622e	0.11549	1.37366e-15
651	Gramd4	0.114968	2.53808e-13
652	Rbm26	0.114819	1.27298e-08
653	Irak2	0.114631	1.60677e-09
654	Mdm4	0.114429	9.43069e-07
655	Hars	0.1143	1.84374e-20
656	Arhgef3	0.114189	5.4278e-08
657	Dgka	0.113951	3.36372e-26
658	Polr2d	0.113548	2.38197e-21
659	Gm28285	0.113343	5.22242e-29
660	Lars	0.113313	4.28551e-32
661	Rspry1	0.113012	1.02907e-33
662	Eif2a	0.112696	0.000114676
663	2010111I01Rik	0.112636	5.22704e-38
664	Sertad2	0.11253	7.53151e-10
665	Gm20707	0.112434	5.94702e-19
666	Cyba	0.112353	3.30451e-08
667	Iglv2	0.112026	0.00158722
668	Rgs14	0.111986	7.44971e-14
669	Ncor1	0.111964	0.000752642
670	Pcna	0.11169	7.27125e-23
671	Zfp1	0.111649	1.02095e-38
672	Slamf7	0.111562	1.19255e-35
673	Clk4	0.111525	3.18296e-13
674	Mob3a	0.111508	2.52276e-21
675	Ptp4a1	0.111489	7.15336e-19
676	Isyna1	0.111322	1.00152e-15
677	Rnps1	0.111238	8.81423e-12
678	Csnk2a2	0.111193	3.21727e-12
679	Rassf2	0.11109	1.36013e-09
680	Srpk1	0.111026	6.06246e-07
681	Dcps	0.110918	1.81836e-15
682	Msi2	0.110839	3.92539e-11
683	Atg12	0.110819	6.90938e-26
684	Abce1	0.110219	8.48006e-22
685	Nmi	0.110202	0.00527758
686	Nudt8	0.110166	9.37558e-22
687	Pcbd2	0.110108	5.13822e-12
688	Samd9l	0.108859	4.07915e-11
689	Ifngr1	0.108344	4.68615e-06
690	Cd84	0.108183	1.79948e-09
691	Nfu1	0.108177	2.65016e-08
692	Arhgap25	0.108125	4.75389e-09
693	Chtop	0.108114	3.46335e-09
694	Thg1l	0.107864	5.04188e-32
695	Kif21b	0.107427	2.8442e-07
696	Dpy30	0.107351	8.37639e-09
697	Cab39l	0.107317	3.9837e-18
698	Mark2	0.10718	4.45328e-07
699	Tbl1xr1	0.107132	5.63922e-14
700	Nrd1	0.106909	0.00069634
701	Polr1a	0.106683	6.53305e-20
702	Phpt1	0.106543	2.01901e-24
703	Fkbp11	0.106341	3.57099e-30
704	D5Ertd579e	0.105957	3.26719e-18
705	Timm8a1	0.105951	1.87064e-21
706	N4bp2l2	0.10586	6.71364e-10
707	Fam213a	0.105788	6.2613e-25
708	Hdac3	0.105673	7.58163e-24
709	Dkc1	0.105629	8.51389e-08
710	Pigr	0.105585	9.33824e-39
711	Pbrm1	0.105443	1.62577e-06
712	Secisbp2	0.105295	5.6919e-24
713	Lpcat1	0.105087	2.81483e-15
714	Zc3h12d	0.105077	3.49936e-14
715	Smarca2	0.104527	2.7582e-17
716	Iws1	0.104516	1.01067e-27
717	Arglu1	0.104387	0.00775367
718	Rrp15	0.104366	2.9926e-25
719	Rad23b	0.103893	1.79338e-19
720	Tgs1	0.103751	5.45103e-12
721	Sp110	0.10372	2.87034e-05
722	Rbmxl1	0.103633	9.14915e-06
723	Twistnb	0.103602	2.12658e-10
724	Ep400	0.103513	2.62252e-15
725	Lifr	0.103299	2.18074e-25
726	Eif1ax	0.103184	1.29684e-07
727	Adk	0.102727	1.40411e-21
728	Hes6	0.102628	0.000173932
729	Map3k2	0.102616	4.95843e-27
730	Atp5h	0.102569	1.14589e-06
731	Guk1	0.102547	1.47847e-05
732	Mrpl54	0.102488	1.43326e-05
733	Vps13a	0.10243	1.32602e-09
734	Arhgdib	0.102426	1.74967e-07
735	Ttc3	0.10232	4.38559e-10
736	Fam204a	0.102277	6.1685e-12
737	Cntrl	0.102198	5.18407e-10
738	Sema4d	0.102113	8.06672e-23
739	Gm26699	0.10201	7.21536e-13
740	Hivep2	0.102007	9.15765e-31
741	Fto	0.101851	2.41537e-27
742	Xlr4b	0.101684	1.52541e-67
743	Gem	0.101594	0.00226266
744	Ap1ar	0.101275	8.44449e-27
745	Btk	0.101266	9.60132e-07
746	Rnf220	0.101202	1.07289e-15
747	Mak16	0.101081	3.6229e-13
748	Nol8	0.101004	2.2197e-17
749	Rcl1	0.100699	8.02299e-18
750	Hip1r	0.100615	3.23706e-20
751	Pus1	0.100513	1.34675e-13
752	Naa15	0.100313	9.18617e-21
753	Chd3	0.100105	4.60012e-21
